# Supplementary material for: Meta‐GWAS of Pig Semen Quality Traits Reveals Conserved Genes Regulating Mammalian Fertility
Source: Adv Sci (Weinh). 2026 Jan 8;13(16):e15203. doi: 10.1002/advs.202515203 (PMC13042736; doi:10.1002/advs.202515203)
Supplement: Supplementary file 2 — Supporting File 2: advs73694‐sup‐0002‐Supplementary_tables.xlsx. [file ADVS-13-e15203-s001.xlsx]

## Sheet: Table S1
Table S1 Phenotype summary of semen quality traits for each trait each population
Min, Minimum. SD, Standard deviation. Max, Maximum. CV, Coefficient of Variation. DD, Duroc. LL, Landrace. YY, Yorkshire.
Pop	Breed	Trait_name	records	Min	Median	Mean	SD	Max	CV	Sample_size	Average_Records_Per_individual
Pop1	LL	SEMVOL	225572	1	198	205.84	76.17	500	37.01	2150	104.9
Pop1	LL	SPCON	226181	0	3.41	3.72	1.71	19.95	45.97	2150	105.2
Pop1	LL	SPMOT	226209	0	0.9	0.88	0.08	1	9.48	2150	105.2
Pop1	LL	SPABR	226209	0	0.05	0.07	0.07	1	90.05	2150	105.2
Pop1	LL	NSP	225544	0	684.11	710.57	294.22	6412	41.41	2150	104.9
Pop1	LL	NMSP	225544	0	609.346	632.95	271.61	5642.56	42.91	2150	104.9
Pop2	DD	SEMVOL	294249	1	155	162.2	61.19	500	37.72	2169	135.7
Pop2	DD	SPCON	294282	0	4.65	5.04	2.3	19.97	45.69	2169	135.7
Pop2	DD	SPMOT	294333	0	0.91	0.9	0.07	1	7.65	2169	135.7
Pop2	DD	SPABR	294333	0	0.08	0.1	0.07	1	69.04	2169	135.7
Pop2	DD	NSP	294198	0	736.32	761.98	327.26	5052.6	42.95	2169	135.6
Pop2	DD	NMSP	294198	0	663.497	687.75	305.97	4879.93	44.49	2169	135.6
Pop3	DD	SEMVOL	19888	0	172	181.59	65.7	498	36.18	302	65.9
Pop3	DD	SPCON	19907	0	3.48	3.75	1.74	10.07	46.39	302	65.9
Pop3	DD	SPMOT	19907	0	0.92	0.9	0.09	1	9.61	302	65.9
Pop3	DD	SPABR	19907	0	0.081	0.1	0.07	1	74.73	302	65.9
Pop3	DD	NSP	19888	0	604.44	636.55	288.38	2960	45.3	302	65.9
Pop3	DD	NMSP	19888	0	548.162	581.32	280.31	2812	48.22	302	65.9
Pop4	LL	SEMVOL	19778	1	256	261.94	86.56	500	33.05	258	76.7
Pop4	LL	SPCON	20210	0	2.88	3.09	1.36	10	43.87	258	78.3
Pop4	LL	SPMOT	20210	0	0.94	0.92	0.07	1	7.43	258	78.3
Pop4	LL	SPABR	20210	0	0.07	0.09	0.07	1	79.44	258	78.3
Pop4	LL	NSP	19778	0	746.54	761.9	295.39	3613.44	38.77	258	76.7
Pop4	LL	NMSP	19778	0	693.694	708.61	285.99	2667.81	40.36	258	76.7
Pop5	YY	SEMVOL	15558	1	237	246.57	85.85	500	34.82	268	58.1
Pop5	YY	SPCON	15783	0	2.76	2.98	1.36	10	45.46	268	58.9
Pop5	YY	SPMOT	15783	0	0.94	0.93	0.07	1	7.6	268	58.9
Pop5	YY	SPABR	15783	0	0.073	0.09	0.07	1	78.88	268	58.9
Pop5	YY	NSP	15558	0	671.05	686.96	271.24	2659.05	39.48	268	58.1
Pop5	YY	NMSP	15558	0	625.143	640.43	261.68	2552.69	40.86	268	58.1
Pop6	DD	SEMVOL	201446	0	142.5	151.18	60.92	500	40.29	4011	50.2
Pop6	DD	SPCON	201435	0	4.82	5.2	2.37	19.94	45.58	4011	50.2
Pop6	DD	SPMOT	201509	0	0.93	0.91	0.08	1	8.71	4011	50.2
Pop6	DD	SPABR	201509	0	0.07	0.09	0.08	1	89.7	4011	50.2
Pop6	DD	NSP	201368	0	706.837	732	322.89	4938.78	44.11	4011	50.2
Pop6	DD	NMSP	201365	0	648.224	672.69	306.76	4642.45	45.6	4011	50.2
Pop7	LL	SEMVOL	69071	0	182.6	191.79	76.59	500	39.93	1387	49.8
Pop7	LL	SPCON	69255	0	3.8	4.15	1.97	19.89	47.48	1387	49.9
Pop7	LL	SPMOT	69264	0	0.92	0.9	0.08	1	9.4	1387	49.9
Pop7	LL	SPABR	69264	0	0.08	0.1	0.08	1	84.67	1387	49.9
Pop7	LL	NSP	69064	0	708.07	732.23	314.49	4111.28	42.95	1387	49.8
Pop7	LL	NMSP	69064	0	641.018	664.83	298.57	3864.6	44.91	1387	49.8
Pop8	YY	SEMVOL	54506	0	189	199.04	81.14	499	40.76	1015	53.7
Pop8	YY	SPCON	54716	0	3.45	3.82	1.95	18.72	51.17	1015	53.9
Pop8	YY	SPMOT	54720	0	0.93	0.91	0.08	1	8.36	1015	53.9
Pop8	YY	SPABR	54720	0	0.07	0.09	0.08	1	89.07	1015	53.9
Pop8	YY	NSP	54501	0	664.5	691.53	312.38	3924.76	45.17	1015	53.7
Pop8	YY	NMSP	54500	0	607.86	635.93	295.83	3532.28	46.52	1015	53.7
Pop9	DD	SEMVOL	40378	5	143	148.77	60.97	488	40.98	795	50.8
Pop9	DD	SPCON	40381	0	2.6	2.86	1.59	17.22	55.44	795	50.8
Pop9	DD	SPMOT	40382	0	0.85	0.82	0.14	1	16.76	795	50.8
Pop9	DD	SPABR	40382	0	0.24	0.27	0.12	1	44.51	795	50.8
Pop9	DD	NSP	40377	0	373.27	392.41	208.17	2529.09	53.05	795	50.8
Pop9	DD	NMSP	40377	0	310.971	329.82	188.07	1972.69	57.02	795	50.8
Pop10	LL	SEMVOL	13016	3	225.25	233.49	98.82	500	42.33	318	40.9
Pop10	LL	SPCON	13358	0	1.73	1.97	1.23	13.2	62.34	318	42
Pop10	LL	SPMOT	13358	0	0.82	0.78	0.16	1	20.86	318	42
Pop10	LL	SPABR	13358	0	0.16	0.2	0.12	1	62.86	318	42
Pop10	LL	NSP	13016	0	378	417.15	242.73	3817.92	58.19	318	40.9
Pop10	LL	NMSP	13016	0	297.03	334.44	214.31	2748.9	64.08	318	40.9
Pop11	YY	SEMVOL	11688	3	206	212.86	82.75	500	38.87	314	37.2
Pop11	YY	SPCON	11741	0	1.92	2.14	1.21	10.76	56.69	314	37.4
Pop11	YY	SPMOT	11741	0	0.85	0.82	0.13	1	15.74	314	37.4
Pop11	YY	SPABR	11741	0	0.18	0.2	0.11	0.84	52.44	314	37.4
Pop11	YY	NSP	11688	0	381.48	426.31	238.83	1974.46	56.02	314	37.2
Pop11	YY	NMSP	11688	0	320.576	359.38	217.2	1790.67	60.44	314	37.2
Pop12	DD	SEMVOL	30989	6	188	194.892	72.8892	500	37.4	545	56.8606
Pop12	DD	SPCON	31069	0	2.99	3.31051	2.35993	20	71.29	546	56.9029
Pop12	DD	SPMOT	31069	0	0.872	0.848207	0.110392	1	13.01	546	56.9029
Pop12	DD	SPABR	31069	0	0.001	0.0336982	0.100656	1	298.7	546	56.9029
Pop12	DD	NSP	30989	0	557.5	609.289	441.347	5224.63	72.44	545	56.8606
Pop12	DD	NMSP	31069	0	471.638	521.824	392.64	9717.5	75.24	546	56.9029
Pop13	LL	SEMVOL	48598	4.5	188	198.593	82.1911	500	41.39	852	57.0399
Pop13	LL	SPCON	48888	0	2.793	3.05847	2.48251	20	81.17	852	57.3803
Pop13	LL	SPMOT	48888	0	0.888	0.862167	0.111045	1	12.88	852	57.3803
Pop13	LL	SPABR	48888	0	0.002	0.0237774	0.0794661	1	334.21	852	57.3803
Pop13	LL	NSP	48598	0	509.755	556.446	451.589	8460	81.16	852	57.0399
Pop13	LL	NMSP	48888	0	434.209	483.969	404.179	5870.62	83.51	852	57.3803
Pop14	PP	SEMVOL	15729	1	185	194.171	74.1338	500	38.18	361	43.5706
Pop14	PP	SPCON	15771	0	3.01	3.31699	2.54729	20	76.8	361	43.687
Pop14	PP	SPMOT	15771	0	0.868	0.84171	0.119222	1	14.16	361	43.687
Pop14	PP	SPABR	15771	0	0.006	0.0363764	0.0897371	1	246.69	361	43.687
Pop14	PP	NSP	15729	0	566.697	612.025	468.314	5766.71	76.52	361	43.5706
Pop14	PP	NMSP	15771	0	475.922	522.259	416.148	5013.8	79.68	361	43.687
Pop15	YY	SEMVOL	73538	2	235	244.928	92.1755	500	37.63	1335	55.0846
Pop15	YY	SPCON	75048	0	2.448	2.70163	2.0445	20	75.68	1337	56.1316
Pop15	YY	SPMOT	75048	0	0.87	0.844809	0.120004	1	14.2	1337	56.1316
Pop15	YY	SPABR	75048	0	0	0.0251704	0.0876001	1	348.03	1337	56.1316
Pop15	YY	NSP	73538	0	568.48	618.249	465.486	9780	75.29	1335	55.0846
Pop15	YY	NMSP	75048	0	479.642	529.65	410.724	6904.99	77.55	1337	56.1316

## Sheet: Table S2
Table S2 The genetic parameters for each population and semen quality trait
Pop	Breed	Trait_name	Heritability	Standard_error_of_heritability	Repeatability
Pop1	LL	NMSP	0.145233	0.0210564	0.353636
Pop1	LL	NSP	0.121816	0.0196391	0.340176
Pop1	LL	SEMVOL	0.200118	0.0236604	0.402145
Pop1	LL	SPABR	0.500271	0.0345769	0.661687
Pop1	LL	SPCON	0.196636	0.02141	0.394565
Pop1	LL	SPMOT	0.327464	0.0398249	0.583795
Pop2	DD	NMSP	0.126452	0.0169734	0.24917
Pop2	DD	NSP	0.125029	0.0167536	0.247639
Pop2	DD	SEMVOL	0.243807	0.0254399	0.430874
Pop2	DD	SPABR	0.337319	0.0312871	0.503314
Pop2	DD	SPCON	0.215741	0.0221299	0.367937
Pop2	DD	SPMOT	0.17464	0.0223722	0.309442
Pop3	DD	NMSP	0.0567802	0.0323308	0.201508
Pop3	DD	NSP	0.0625873	0.0315663	0.196648
Pop3	DD	SEMVOL	0.410866	0.0658961	0.5422
Pop3	DD	SPABR	0.0846499	0.0373901	0.232394
Pop3	DD	SPCON	0.232813	0.0487622	0.304538
Pop3	DD	SPMOT	0.169037	0.0570433	0.364684
Pop4	LL	NMSP	0.109527	0.0379573	0.24413
Pop4	LL	NSP	0.111532	0.0367324	0.233898
Pop4	LL	SEMVOL	0.282474	0.0697731	0.423121
Pop4	LL	SPABR	0.0766753	0.0298112	0.149236
Pop4	LL	SPCON	0.17227	0.0465542	0.247011
Pop4	LL	SPMOT	0.482997	0.0965545	0.533412
Pop5	YY	NMSP	0.0758769	0.042685	0.259167
Pop5	YY	NSP	0.0790955	0.0424246	0.256782
Pop5	YY	SEMVOL	0.157379	0.0725667	0.44768
Pop5	YY	SPABR	0.0454525	0.0399291	0.210732
Pop5	YY	SPCON	0.0508651	0.0464457	0.312223
Pop5	YY	SPMOT	0.0764196	0.0468395	0.204974
Pop6	DD	NMSP	0.11759	0.0120068	0.274877
Pop6	DD	NSP	0.122752	0.0122485	0.275838
Pop6	DD	SEMVOL	0.193645	0.0178575	0.418079
Pop6	DD	SPABR	0.0918197	0.0120049	0.264157
Pop6	DD	SPCON	0.202822	0.0166429	0.375915
Pop6	DD	SPMOT	0.0918197	0.0120049	0.264157
Pop7	LL	NMSP	0.121313	0.0226308	0.280991
Pop7	LL	NSP	0.118789	0.0221379	0.273569
Pop7	LL	SEMVOL	0.207363	0.0261889	0.324342
Pop7	LL	SPABR	0.131862	0.0244653	0.28958
Pop7	LL	SPCON	0.155186	0.024905	0.302614
Pop7	LL	SPMOT	0.131862	0.0244653	0.28958
Pop8	YY	NMSP	0.113095	0.0278261	0.297993
Pop8	YY	NSP	0.121571	0.0286127	0.298307
Pop8	YY	SEMVOL	0.152848	0.0339208	0.35868
Pop8	YY	SPABR	0.0257146	0.0262151	0.403268
Pop8	YY	SPCON	0.175666	0.0329365	0.314174
Pop8	YY	SPMOT	0.0257146	0.0262151	0.403268
Pop9	DD	NMSP	0.229905	0.0412145	0.365961
Pop9	DD	NSP	0.216843	0.0401581	0.357962
Pop9	DD	SEMVOL	0.330196	0.0461436	0.381198
Pop9	DD	SPABR	0.443944	0.0595605	0.590704
Pop9	DD	SPCON	0.332961	0.0469242	0.391954
Pop9	DD	SPMOT	0.178219	0.0420885	0.427243
Pop10	LL	NMSP	0.107659	0.0444871	0.216218
Pop10	LL	NSP	0.0939489	0.0404116	0.201231
Pop10	LL	SEMVOL	0.167606	0.0486762	0.229887
Pop10	LL	SPABR	0.305521	0.115276	0.688341
Pop10	LL	SPCON	0.145003	0.0457393	0.216316
Pop10	LL	SPMOT	0.158518	0.0664305	0.371269
Pop11	YY	NMSP	0.0313276	0.0369462	0.232305
Pop11	YY	NSP	0.0592733	0.0486858	0.231942
Pop11	YY	SEMVOL	0.213084	0.0753891	0.349497
Pop11	YY	SPABR	0.388995	0.108848	0.582226
Pop11	YY	SPCON	0.269655	0.0818088	0.269655
Pop11	YY	SPMOT	6.0233e-06	0.0290599	0.247115
Pop12	DD	NMSP	0.133204	0.0331131	0.247928
Pop12	DD	NSP	0.0510993	0.0199499	0.141177
Pop12	DD	SEMVOL	0.689648	0.740984	0.999952
Pop12	DD	SPABR	0.105766	0.0287828	0.156844
Pop12	DD	SPCON	0.265089	0.0512838	0.38638
Pop12	DD	SPMOT	0.0631883	0.0290473	0.254921
Pop13	LL	NMSP	0.0538833	0.0187475	0.182033
Pop13	LL	NSP	0.0320431	0.0141715	0.153128
Pop13	LL	SEMVOL	0.952909	0.116677	0.984814
Pop13	LL	SPABR	0.0685803	0.0236843	0.236186
Pop13	LL	SPCON	0.222586	0.0380154	0.366709
Pop13	LL	SPMOT	0.087475	0.0225537	0.215283
Pop14	PP	NMSP	0.116369	0.038994	0.201977
Pop14	PP	NSP	0.0571388	0.0280231	0.208125
Pop14	PP	SEMVOL	0.997824	0.72673	0.999924
Pop14	PP	SPABR	0.0604318	0.040418	0.307242
Pop14	PP	SPCON	0.180926	0.0683053	0.393774
Pop14	PP	SPMOT	0.0614915	0.0356441	0.246569
Pop15	YY	NMSP	0.0872294	0.0195674	0.231262
Pop15	YY	NSP	0.17768	0.0280876	0.259849
Pop15	YY	SEMVOL	0.936988	0.265839	0.974908
Pop15	YY	SPABR	0.107358	0.0219439	0.210445
Pop15	YY	SPCON	0.291181	0.0387709	0.399228
Pop15	YY	SPMOT	0.112497	0.0223546	0.253483

## Sheet: Table S3
Table S3 The characteristics and summary of single-breed GWAS for each population and se-men quality trait
Pop	Breed	Trait_name	Number_of_suggestive_significant_SNPs	Number_of_genome_wide_significant_SNPs	Number_of_individuals_for_GWAS	Number_of_SNP_for_GWAS	lambda.P.GC
Pop1	LL	NMSP	3	0	1310	10370594	1.02797
Pop1	LL	NSP	13	0	1310	10370594	1.01746
Pop1	LL	SEMVOL	526	2	1310	10370594	0.957717
Pop1	LL	SPABR	0	0	1310	10370594	1.00234
Pop1	LL	SPCON	2	0	1310	10370594	0.970398
Pop1	LL	SPMOT	53	0	1310	10370594	0.923946
Pop2	DD	NMSP	1	0	2128	10387595	0.947814
Pop2	DD	NSP	56	0	2128	10387595	0.951788
Pop2	DD	SEMVOL	675	108	2128	10387595	0.927623
Pop2	DD	SPABR	3710	9	2128	10387595	0.93178
Pop2	DD	SPCON	234	109	2128	10387595	0.948317
Pop2	DD	SPMOT	38	1	2128	10387595	0.958495
Pop3	DD	NMSP	0	0	232	7973965	1.08236
Pop3	DD	NSP	0	0	232	7973965	1.0687
Pop3	DD	SEMVOL	2	0	232	7973965	1.01391
Pop3	DD	SPABR	89	0	232	7973965	0.92876
Pop3	DD	SPCON	0	0	232	7973965	0.970823
Pop3	DD	SPMOT	406	11	232	7973965	0.921001
Pop4	LL	NMSP	89	0	128	11141764	1.01433
Pop4	LL	NSP	131	0	128	11141764	1.0069
Pop4	LL	SEMVOL	10	0	128	11141764	0.924127
Pop4	LL	SPABR	5	0	128	11141764	1.02525
Pop4	LL	SPCON	18	0	128	11141764	0.956632
Pop4	LL	SPMOT	417	6	128	11141764	0.831657
Pop5	YY	NMSP	10	0	141	11093702	0.985488
Pop5	YY	NSP	11	0	141	11093702	0.99485
Pop5	YY	SEMVOL	2	0	141	11093702	0.928424
Pop5	YY	SPABR	38	0	141	11093702	0.974234
Pop5	YY	SPCON	16	0	141	11093702	0.964618
Pop5	YY	SPMOT	839	0	141	11093702	0.820096
Pop6	DD	NMSP	64	0	3607	11166748	0.92818
Pop6	DD	NSP	71	0	3607	11166748	0.927385
Pop6	DD	SEMVOL	2536	156	3607	11166748	0.887298
Pop6	DD	SPABR	3723	625	3607	11166748	1.00004
Pop6	DD	SPCON	69	2	3607	11166748	0.903195
Pop6	DD	SPMOT	390	9	3607	11166748	0.995073
Pop7	LL	NMSP	5	0	1304	11829685	1.04519
Pop7	LL	NSP	19	0	1304	11829685	1.0391
Pop7	LL	SEMVOL	137	30	1304	11829685	0.996584
Pop7	LL	SPABR	8307	1767	1304	11829685	0.979642
Pop7	LL	SPCON	20	0	1304	11829685	0.962492
Pop7	LL	SPMOT	19	0	1304	11829685	0.982822
Pop8	YY	NMSP	455	0	969	12308096	0.912502
Pop8	YY	NSP	777	1	969	12308096	0.915086
Pop8	YY	SEMVOL	6	0	969	12308096	0.975484
Pop8	YY	SPABR	57974	16705	969	12308096	0.889677
Pop8	YY	SPCON	104	0	969	12308096	0.861327
Pop8	YY	SPMOT	36	0	969	12308096	0.89054
Pop9	DD	NMSP	1	0	745	6256010	0.941402
Pop9	DD	NSP	1	0	745	6256010	0.925927
Pop9	DD	SEMVOL	177	0	745	6256010	0.926121
Pop9	DD	SPABR	1096	0	745	6256010	0.931975
Pop9	DD	SPCON	88	0	745	6256010	0.905739
Pop9	DD	SPMOT	366	0	745	6256010	0.972848
Pop10	LL	NMSP	160	0	279	6110559	0.966114
Pop10	LL	NSP	69	0	279	6110559	0.952667
Pop10	LL	SEMVOL	12	0	279	6110559	0.940465
Pop10	LL	SPABR	253	7	279	6110559	0.92632
Pop10	LL	SPCON	987	17	279	6110559	1.00531
Pop10	LL	SPMOT	502	5	279	6110559	0.951365
Pop11	YY	NMSP	15	0	271	7266740	1.01748
Pop11	YY	NSP	14	0	271	7266740	1.00747
Pop11	YY	SEMVOL	3	0	271	7266740	0.964486
Pop11	YY	SPABR	5346	13	271	7266740	0.989274
Pop11	YY	SPCON	65	0	271	7266740	0.993265
Pop11	YY	SPMOT	259	2	271	7266740	1.0212
Pop12	DD	NMSP	142	0	546	10806154	0.969805
Pop12	DD	NSP	98	0	546	10806154	0.990946
Pop12	DD	SEMVOL	116	1	546	10806154	0.977273
Pop12	DD	SPABR	88	0	546	10806154	0.963305
Pop12	DD	SPCON	47	0	546	10806154	0.961603
Pop12	DD	SPMOT	340	7	546	10806154	0.925821
Pop13	LL	NMSP	81	4	852	11665694	1.02213
Pop13	LL	NSP	62	3	852	11665694	1.01136
Pop13	LL	SEMVOL	460	68	852	11665694	0.973072
Pop13	LL	SPABR	292	23	852	11665694	1.00495
Pop13	LL	SPCON	155	4	852	11665694	0.970453
Pop13	LL	SPMOT	2467	21	852	11665694	0.951199
Pop14	PP	NMSP	16	0	361	9920093	0.986569
Pop14	PP	NSP	20	0	361	9920093	0.996491
Pop14	PP	SEMVOL	7	0	361	9920093	0.997516
Pop14	PP	SPABR	52	0	361	9920093	1.01872
Pop14	PP	SPCON	22	1	361	9920093	0.996612
Pop14	PP	SPMOT	94	3	361	9920093	1.03118
Pop15	YY	NMSP	152	1	1337	12463047	0.990256
Pop15	YY	NSP	176	1	1337	12463047	1.00622
Pop15	YY	SEMVOL	102	1	1337	12463047	0.984717
Pop15	YY	SPABR	1127	26	1337	12463047	0.952802
Pop15	YY	SPCON	39	0	1337	12463047	1.00234
Pop15	YY	SPMOT	183	0	1337	12463047	1.00376

## Sheet: Table S4
Table S4 The list of QTL information with candidate genes derived from single-breed GWASs
Pop	Breed	Trait_name	Lead_SNP	Chromosome	QTL_Left	QTL_Right	Candidate_genes
Pop1	LL	NMSP	17_39560071_G_A	chr17	38917151	40525452	ENSSSCG00000007334, ENSSSCG00000007315, ENSSSCG00000007317, ENSSSCG00000036002, ENSSSCG00000036402, ENSSSCG00000039201, ENSSSCG00000055477, ENSSSCG00000007323, ENSSSCG00000007324, ENSSSCG00000027806, ENSSSCG00000031690, ENSSSCG00000007331, ENSSSCG00000035214, ENSSSCG00000028227, ENSSSCG00000007332, ENSSSCG00000025673, ENSSSCG00000057781, ENSSSCG00000007305, ENSSSCG00000047420, ENSSSCG00000007307,…
Pop1	LL	NSP	17_19258474_C_T	chr17	18801824	19280263	ENSSSCG00000026985, ENSSSCG00000007063
Pop1	LL	NSP	17_39560071_G_A	chr17	38917151	40525452	ENSSSCG00000007334, ENSSSCG00000007315, ENSSSCG00000007317, ENSSSCG00000036002, ENSSSCG00000036402, ENSSSCG00000039201, ENSSSCG00000055477, ENSSSCG00000007323, ENSSSCG00000007324, ENSSSCG00000027806, ENSSSCG00000031690, ENSSSCG00000007331, ENSSSCG00000035214, ENSSSCG00000028227, ENSSSCG00000007332, ENSSSCG00000025673, ENSSSCG00000057781, ENSSSCG00000007305, ENSSSCG00000047420, ENSSSCG00000007307,…
Pop1	LL	NSP	2_150770917_A_G	chr2	150255864	150782743	ENSSSCG00000014430, ENSSSCG00000014431, ENSSSCG00000014432, ENSSSCG00000014433, ENSSSCG00000014434, ENSSSCG00000032383, ENSSSCG00000014435, ENSSSCG00000014436, ENSSSCG00000052618, ENSSSCG00000055888, ENSSSCG00000048976, ENSSSCG00000053624, ENSSSCG00000051238, ENSSSCG00000041032, ENSSSCG00000018513, ENSSSCG00000019165
Pop1	LL	SEMVOL	17_35355169_T_C	chr17	35345891	35451882	ENSSSCG00000038384, ENSSSCG00000035357, ENSSSCG00000007235
Pop1	LL	SEMVOL	18_44125828_T_G	chr18	43200980	44262899	ENSSSCG00000016687, ENSSSCG00000016688, ENSSSCG00000016689, ENSSSCG00000016690, ENSSSCG00000057040, ENSSSCG00000054654, ENSSSCG00000049572, ENSSSCG00000062314, ENSSSCG00000060851
Pop1	LL	SEMVOL	3_127004092_C_G	chr3	126978587	127929292	ENSSSCG00000008644, ENSSSCG00000008645, ENSSSCG00000008642, ENSSSCG00000023539, ENSSSCG00000047198, ENSSSCG00000045751, ENSSSCG00000060576, ENSSSCG00000059216, ENSSSCG00000048192, ENSSSCG00000045283
Pop1	LL	SEMVOL	4_10672959_G_A	chr4	10672959	10672959	NA
Pop1	LL	SEMVOL	7_23732805_G_A	chr7	22794598	24617290	ENSSSCG00000060949, ENSSSCG00000040885, ENSSSCG00000036566, ENSSSCG00000034664, ENSSSCG00000038514, ENSSSCG00000039071, ENSSSCG00000060860, ENSSSCG00000035596, ENSSSCG00000061053, ENSSSCG00000036796, ENSSSCG00000038950, ENSSSCG00000039021, ENSSSCG00000030368, ENSSSCG00000029160, ENSSSCG00000001418, ENSSSCG00000001419, ENSSSCG00000001420, ENSSSCG00000001421, ENSSSCG00000001422, ENSSSCG00000024403,…
Pop1	LL	SEMVOL	7_36813387_C_G	chr7	35829571	37349321	ENSSSCG00000001618, ENSSSCG00000001612, ENSSSCG00000001613, ENSSSCG00000039270, ENSSSCG00000027922, ENSSSCG00000038553, ENSSSCG00000001597, ENSSSCG00000001616, ENSSSCG00000033251, ENSSSCG00000042447, ENSSSCG00000023366, ENSSSCG00000001611, ENSSSCG00000001619, ENSSSCG00000001620, ENSSSCG00000001621, ENSSSCG00000001625, ENSSSCG00000001624, ENSSSCG00000050940, ENSSSCG00000001629, ENSSSCG00000038520,…
Pop1	LL	SEMVOL	9_23463844_G_A	chr9	22468789	23581895	ENSSSCG00000014931, ENSSSCG00000014930, ENSSSCG00000049020, ENSSSCG00000024966, ENSSSCG00000014933, ENSSSCG00000061267, ENSSSCG00000014934, ENSSSCG00000026409, ENSSSCG00000014927, ENSSSCG00000027093, ENSSSCG00000028810, ENSSSCG00000038588, ENSSSCG00000046061, ENSSSCG00000014929
Pop1	LL	SPCON	1_7612601_G_C	chr1	7609077	7776000	ENSSSCG00000004049, ENSSSCG00000004050, ENSSSCG00000040317
Pop1	LL	SPCON	5_7561831_C_T	chr5	7218865	8328607	ENSSSCG00000028202, ENSSSCG00000000067, ENSSSCG00000000066, ENSSSCG00000000068, ENSSSCG00000034230, ENSSSCG00000033823, ENSSSCG00000000071, ENSSSCG00000000072, ENSSSCG00000061921, ENSSSCG00000000074, ENSSSCG00000000075, ENSSSCG00000000076, ENSSSCG00000000077, ENSSSCG00000000078, ENSSSCG00000000079, ENSSSCG00000034801, ENSSSCG00000055170, ENSSSCG00000052625, ENSSSCG00000060843, ENSSSCG00000047396,…
Pop1	LL	SPMOT	2_120909939_C_T	chr2	120833622	121628099	ENSSSCG00000057038, ENSSSCG00000058003, ENSSSCG00000061883, ENSSSCG00000061063
Pop1	LL	SPMOT	3_131836108_A_G	chr3	131836108	132499857	ENSSSCG00000033193, ENSSSCG00000036880, ENSSSCG00000029334, ENSSSCG00000029570, ENSSSCG00000062749, ENSSSCG00000043362, ENSSSCG00000045045, ENSSSCG00000050848, ENSSSCG00000042329, ENSSSCG00000055311
Pop1	LL	SPMOT	6_44626696_C_T	chr6	44626655	44644489	ENSSSCG00000021867
Pop1	LL	SPMOT	8_16188441_T_A	chr8	16188441	16207053	ENSSSCG00000023934
Pop1	LL	SPMOT	9_125797769_C_G	chr9	125320085	126027664	ENSSSCG00000031121, ENSSSCG00000015565, ENSSSCG00000015566, ENSSSCG00000015567, ENSSSCG00000063176, ENSSSCG00000058480, ENSSSCG00000061084, ENSSSCG00000053545, ENSSSCG00000058564, ENSSSCG00000048799, ENSSSCG00000020205
Pop2	DD	NMSP	10_22579583_T_C	chr10	21636845	22666973	ENSSSCG00000053773, ENSSSCG00000019722, ENSSSCG00000019366
Pop2	DD	NSP	10_22579583_T_C	chr10	21636845	22666973	ENSSSCG00000053773, ENSSSCG00000019722, ENSSSCG00000019366
Pop2	DD	NSP	14_4525809_A_G	chr14	4031080	4595772	ENSSSCG00000028559, ENSSSCG00000040631, ENSSSCG00000009601, ENSSSCG00000028694, ENSSSCG00000059730, ENSSSCG00000060524, ENSSSCG00000063091, ENSSSCG00000042031
Pop2	DD	NSP	5_74927631_G_A	chr5	74546523	75117419	ENSSSCG00000000795, ENSSSCG00000000800, ENSSSCG00000000799, ENSSSCG00000000798, ENSSSCG00000000801, ENSSSCG00000019785
Pop2	DD	NSP	9_42009091_C_G	chr9	41884434	42058023	ENSSSCG00000027905, ENSSSCG00000015056, ENSSSCG00000036867, ENSSSCG00000053238, ENSSSCG00000054744, ENSSSCG00000052020, ENSSSCG00000056467, ENSSSCG00000042712
Pop2	DD	SEMVOL	1_13576119_G_T	chr1	12821183	13983030	ENSSSCG00000004075, ENSSSCG00000004076, ENSSSCG00000004077, ENSSSCG00000004078, ENSSSCG00000031536, ENSSSCG00000004081, ENSSSCG00000054729, ENSSSCG00000060161, ENSSSCG00000055791
Pop2	DD	SEMVOL	1_206267344_T_C	chr1	205753235	207265643	ENSSSCG00000005180, ENSSSCG00000005182, ENSSSCG00000005183, ENSSSCG00000005184, ENSSSCG00000048914, ENSSSCG00000046665, ENSSSCG00000054565, ENSSSCG00000058378
Pop2	DD	SEMVOL	1_271192201_G_A	chr1	271192201	271192344	ENSSSCG00000005711
Pop2	DD	SEMVOL	1_29044975_T_C	chr1	29044975	29782445	ENSSSCG00000021443, ENSSSCG00000028115, ENSSSCG00000004170, ENSSSCG00000049766, ENSSSCG00000049873, ENSSSCG00000062659, ENSSSCG00000055050, ENSSSCG00000051035, ENSSSCG00000044647, ENSSSCG00000019571, ENSSSCG00000004169
Pop2	DD	SEMVOL	14_97311185_T_C	chr14	97286753	97316786	ENSSSCG00000055287
Pop2	DD	SEMVOL	15_28530053_A_C	chr15	28530053	28530053	NA
Pop2	DD	SEMVOL	15_83392_A_G	chr15	83392	83392	NA
Pop2	DD	SEMVOL	18_11628372_C_T	chr18	11531347	11931216	ENSSSCG00000016519, ENSSSCG00000016520, ENSSSCG00000016521, ENSSSCG00000056071, ENSSSCG00000045010
Pop2	DD	SEMVOL	2_91545909_G_A	chr2	91545909	91545909	ENSSSCG00000014136
Pop2	DD	SEMVOL	3_118124948_C_A	chr3	118118436	118176253	ENSSSCG00000008602, ENSSSCG00000061042
Pop2	DD	SEMVOL	4_90996591_G_A	chr4	90810037	91187968	ENSSSCG00000037268, ENSSSCG00000042263, ENSSSCG00000006413, ENSSSCG00000058649, ENSSSCG00000048076, ENSSSCG00000054109, ENSSSCG00000058791, ENSSSCG00000024008, ENSSSCG00000029064, ENSSSCG00000056406, ENSSSCG00000049824, ENSSSCG00000053815, ENSSSCG00000060154, ENSSSCG00000060521, ENSSSCG00000053454, ENSSSCG00000062352, ENSSSCG00000063531, ENSSSCG00000060074, ENSSSCG00000056993, ENSSSCG00000056396,…
Pop2	DD	SEMVOL	4_9611497_C_T	chr4	9611497	9611497	ENSSSCG00000045660
Pop2	DD	SEMVOL	5_6135827_C_T	chr5	6135827	6140313	NA
Pop2	DD	SEMVOL	6_131278864_G_A	chr6	131278864	131278864	NA
Pop2	DD	SEMVOL	6_40163935_G_A	chr6	40074010	40778846	ENSSSCG00000025912, ENSSSCG00000029234, ENSSSCG00000061842, ENSSSCG00000052629, ENSSSCG00000060566
Pop2	DD	SEMVOL	6_41972632_C_A	chr6	41972632	41972632	ENSSSCG00000055222
Pop2	DD	SEMVOL	8_128264399_G_A	chr8	128246626	128308855	ENSSSCG00000022986
Pop2	DD	SEMVOL	9_132486804_A_G	chr9	132450524	132612099	ENSSSCG00000015607
Pop2	DD	SPABR	10_67017786_G_A	chr10	67017786	67017786	ENSSSCG00000011157
Pop2	DD	SPABR	1_206267344_T_C	chr1	205753235	207265643	ENSSSCG00000005180, ENSSSCG00000005182, ENSSSCG00000005183, ENSSSCG00000005184, ENSSSCG00000048914, ENSSSCG00000046665, ENSSSCG00000054565, ENSSSCG00000058378
Pop2	DD	SPABR	1_252827209_T_C	chr1	251962897	253347071	ENSSSCG00000005459, ENSSSCG00000045611, ENSSSCG00000037744, ENSSSCG00000021386, ENSSSCG00000042365, ENSSSCG00000005460, ENSSSCG00000046439, ENSSSCG00000005463, ENSSSCG00000022780, ENSSSCG00000005466, ENSSSCG00000005467, ENSSSCG00000005469, ENSSSCG00000060411, ENSSSCG00000005457, ENSSSCG00000005465, ENSSSCG00000005458, ENSSSCG00000054387, ENSSSCG00000041449, ENSSSCG00000062879, ENSSSCG00000043626
Pop2	DD	SPABR	13_174607610_C_T	chr13	174607610	174607610	ENSSSCG00000051906
Pop2	DD	SPABR	13_198622229_G_A	chr13	198575692	199114584	ENSSSCG00000035537
Pop2	DD	SPABR	14_131423985_T_C	chr14	131329325	131477780	ENSSSCG00000010699
Pop2	DD	SPABR	15_14054328_A_G	chr15	13982827	14161825	ENSSSCG00000040172
Pop2	DD	SPABR	15_28530053_A_C	chr15	28530053	28530053	NA
Pop2	DD	SPABR	15_83392_A_G	chr15	83392	83392	NA
Pop2	DD	SPABR	2_91545909_G_A	chr2	91545909	91545909	ENSSSCG00000014136
Pop2	DD	SPABR	3_114906596_A_G	chr3	113917184	115896005	ENSSSCG00000008578, ENSSSCG00000055702, ENSSSCG00000008581, ENSSSCG00000008583, ENSSSCG00000008582, ENSSSCG00000008584, ENSSSCG00000008585, ENSSSCG00000008586, ENSSSCG00000008587, ENSSSCG00000045531, ENSSSCG00000008589, ENSSSCG00000008590, ENSSSCG00000033753, ENSSSCG00000041783, ENSSSCG00000008591, ENSSSCG00000008593, ENSSSCG00000044002, ENSSSCG00000055154, ENSSSCG00000062306, ENSSSCG00000052998,…
Pop2	DD	SPABR	3_118167087_C_T	chr3	118167087	118167087	ENSSSCG00000008602
Pop2	DD	SPABR	3_21854385_C_T	chr3	21360116	22502815	ENSSSCG00000007823, ENSSSCG00000031865, ENSSSCG00000007826, ENSSSCG00000039712, ENSSSCG00000036255, ENSSSCG00000050212, ENSSSCG00000033674, ENSSSCG00000034827, ENSSSCG00000044128, ENSSSCG00000054535, ENSSSCG00000050347
Pop2	DD	SPABR	3_32470138_T_C	chr3	31470285	33469094	ENSSSCG00000021337, ENSSSCG00000024307, ENSSSCG00000027300, ENSSSCG00000027855, ENSSSCG00000026569, ENSSSCG00000007904, ENSSSCG00000037065, ENSSSCG00000020675, ENSSSCG00000031290, ENSSSCG00000007901, ENSSSCG00000027101, ENSSSCG00000024488, ENSSSCG00000032381, ENSSSCG00000007899, ENSSSCG00000022149, ENSSSCG00000062538, ENSSSCG00000062961, ENSSSCG00000062646, ENSSSCG00000060370, ENSSSCG00000052863,…
Pop2	DD	SPABR	4_78262427_T_C	chr4	77963969	78587595	ENSSSCG00000034495, ENSSSCG00000006266, ENSSSCG00000006267, ENSSSCG00000056832, ENSSSCG00000059285, ENSSSCG00000057277, ENSSSCG00000060401
Pop2	DD	SPABR	4_9611497_C_T	chr4	9611497	9611497	ENSSSCG00000045660
Pop2	DD	SPABR	5_6135827_C_T	chr5	6135827	6140313	NA
Pop2	DD	SPABR	5_720060_C_T	chr5	720060	1064055	ENSSSCG00000042403, ENSSSCG00000000980, ENSSSCG00000035313, ENSSSCG00000032820, ENSSSCG00000052169, ENSSSCG00000061510, ENSSSCG00000053256
Pop2	DD	SPABR	6_131278864_G_A	chr6	131278864	131278864	NA
Pop2	DD	SPABR	6_41972632_C_A	chr6	41972632	41972632	ENSSSCG00000055222
Pop2	DD	SPABR	7_113679152_A_G	chr7	113623458	113706844	ENSSSCG00000002446, ENSSSCG00000002449, ENSSSCG00000002447
Pop2	DD	SPABR	7_810525_T_C	chr7	810525	810525	ENSSSCG00000000994
Pop2	DD	SPABR	8_128264399_G_A	chr8	128246626	128308855	ENSSSCG00000022986
Pop2	DD	SPABR	8_38078859_A_G	chr8	38051102	38097894	ENSSSCG00000008820
Pop2	DD	SPCON	10_22655004_T_C	chr10	21663836	22765359	ENSSSCG00000024975, ENSSSCG00000053773, ENSSSCG00000019722, ENSSSCG00000019366
Pop2	DD	SPCON	13_174607610_C_T	chr13	174607610	174607610	ENSSSCG00000051906
Pop2	DD	SPCON	15_14054328_A_G	chr15	13982827	14161825	ENSSSCG00000040172
Pop2	DD	SPCON	15_28530053_A_C	chr15	28530053	28530053	NA
Pop2	DD	SPCON	1_53579944_T_A	chr1	53570337	53579944	NA
Pop2	DD	SPCON	15_83392_A_G	chr15	83392	83392	NA
Pop2	DD	SPCON	2_142751419_A_G	chr2	142682352	143570903	ENSSSCG00000014379, ENSSSCG00000036597, ENSSSCG00000027852, ENSSSCG00000053951, ENSSSCG00000036516, ENSSSCG00000021414, ENSSSCG00000036961, ENSSSCG00000036348, ENSSSCG00000031384, ENSSSCG00000025141, ENSSSCG00000027371, ENSSSCG00000046808, ENSSSCG00000040315, ENSSSCG00000031533, ENSSSCG00000044449, ENSSSCG00000014387, ENSSSCG00000014388, ENSSSCG00000014389, ENSSSCG00000014390, ENSSSCG00000014391,…
Pop2	DD	SPCON	2_91545909_G_A	chr2	91545909	91545909	ENSSSCG00000014136
Pop2	DD	SPCON	3_118124948_C_A	chr3	118118436	118176253	ENSSSCG00000008602, ENSSSCG00000061042
Pop2	DD	SPCON	5_6135827_C_T	chr5	6135827	6140313	NA
Pop2	DD	SPCON	6_131278864_G_A	chr6	131278864	131278864	NA
Pop2	DD	SPCON	6_41972632_C_A	chr6	41972632	41972632	ENSSSCG00000055222
Pop2	DD	SPCON	6_77073955_C_T	chr6	77068024	77140043	NA
Pop2	DD	SPCON	8_11881133_A_G	chr8	11852280	12254914	ENSSSCG00000029227, ENSSSCG00000056415
Pop2	DD	SPCON	8_128264399_G_A	chr8	128246626	128308855	ENSSSCG00000022986
Pop2	DD	SPMOT	10_43025566_C_T	chr10	42744653	43877565	ENSSSCG00000011028, ENSSSCG00000055608, ENSSSCG00000022045, ENSSSCG00000048231, ENSSSCG00000011030, ENSSSCG00000021309, ENSSSCG00000011033, ENSSSCG00000011034, ENSSSCG00000046521, ENSSSCG00000055847, ENSSSCG00000052532, ENSSSCG00000049690, ENSSSCG00000062844, ENSSSCG00000051909, ENSSSCG00000050851, ENSSSCG00000046572
Pop2	DD	SPMOT	1_254531355_G_A	chr1	254233610	254564476	ENSSSCG00000005484, ENSSSCG00000045533, ENSSSCG00000057594
Pop2	DD	SPMOT	1_273325617_T_C	chr1	273235650	273867730	ENSSSCG00000005749, ENSSSCG00000005740, ENSSSCG00000005743, ENSSSCG00000024912, ENSSSCG00000038220, ENSSSCG00000055491, ENSSSCG00000047673, ENSSSCG00000050723, ENSSSCG00000056249, ENSSSCG00000057577, ENSSSCG00000021926, ENSSSCG00000048698
Pop2	DD	SPMOT	17_8519190_T_C	chr17	8491461	8534330	ENSSSCG00000007000, ENSSSCG00000051039, ENSSSCG00000054774, ENSSSCG00000053999
Pop2	DD	SPMOT	2_28806976_G_C	chr2	28690906	29790696	ENSSSCG00000013320, ENSSSCG00000013321, ENSSSCG00000041609, ENSSSCG00000013322, ENSSSCG00000051332, ENSSSCG00000026083, ENSSSCG00000013326, ENSSSCG00000024950, ENSSSCG00000013318, ENSSSCG00000063289, ENSSSCG00000060827, ENSSSCG00000054408
Pop2	DD	SPMOT	4_108863116_G_A	chr4	108657551	108977016	ENSSSCG00000033957, ENSSSCG00000006788, ENSSSCG00000025485, ENSSSCG00000037772, ENSSSCG00000006790, ENSSSCG00000006791, ENSSSCG00000006792, ENSSSCG00000057886, ENSSSCG00000036030, ENSSSCG00000006785, ENSSSCG00000056906
Pop2	DD	SPMOT	6_151773934_A_G	chr6	151122780	152339442	ENSSSCG00000061116, ENSSSCG00000003823, ENSSSCG00000023243, ENSSSCG00000033042, ENSSSCG00000057014, ENSSSCG00000055193, ENSSSCG00000052882, ENSSSCG00000050509, ENSSSCG00000057950, ENSSSCG00000052964, ENSSSCG00000058377, ENSSSCG00000046052, ENSSSCG00000042411, ENSSSCG00000052100, ENSSSCG00000052890, ENSSSCG00000057724, ENSSSCG00000055171, ENSSSCG00000060125, ENSSSCG00000059054
Pop2	DD	SPMOT	7_116879668_C_T	chr7	116879277	116912398	NA
Pop3	DD	SEMVOL	14_1783730_G_A	chr14	1747042	1786351	NA
Pop3	DD	SPABR	12_34485011_G_A	chr12	34397597	34528446	ENSSSCG00000047954, ENSSSCG00000017630, ENSSSCG00000017635, ENSSSCG00000017636, ENSSSCG00000054659, ENSSSCG00000063040, ENSSSCG00000033200, ENSSSCG00000059425, ENSSSCG00000054899
Pop3	DD	SPABR	13_76410889_T_C	chr13	75585951	76586774	ENSSSCG00000033057, ENSSSCG00000011645, ENSSSCG00000011646, ENSSSCG00000024492, ENSSSCG00000044722
Pop3	DD	SPMOT	15_30415159_C_T	chr15	30405659	30479762	ENSSSCG00000015733
Pop3	DD	SPMOT	1_57097746_T_A	chr1	56478732	58057017	ENSSSCG00000054854, ENSSSCG00000004317, ENSSSCG00000004318, ENSSSCG00000004322, ENSSSCG00000004324, ENSSSCG00000004328, ENSSSCG00000054691, ENSSSCG00000004311, ENSSSCG00000039953, ENSSSCG00000032781, ENSSSCG00000004314, ENSSSCG00000024249, ENSSSCG00000004309, ENSSSCG00000004331, ENSSSCG00000004330, ENSSSCG00000004332, ENSSSCG00000029003, ENSSSCG00000055333, ENSSSCG00000060394, ENSSSCG00000051930,…
Pop3	DD	SPMOT	1_97707959_C_T	chr1	97707337	97913674	ENSSSCG00000028076
Pop3	DD	SPMOT	6_42455083_T_C	chr6	42326939	43453780	ENSSSCG00000036294, ENSSSCG00000002857, ENSSSCG00000022948, ENSSSCG00000025152, ENSSSCG00000040905, ENSSSCG00000022312, ENSSSCG00000002865, ENSSSCG00000002862, ENSSSCG00000002863, ENSSSCG00000002864, ENSSSCG00000002867, ENSSSCG00000002868, ENSSSCG00000022521, ENSSSCG00000002860, ENSSSCG00000002859, ENSSSCG00000035222, ENSSSCG00000002866, ENSSSCG00000051830, ENSSSCG00000058506, ENSSSCG00000053950,…
Pop4	LL	NMSP	15_37377256_G_C	chr15	37349366	38022199	ENSSSCG00000015754, ENSSSCG00000015753, ENSSSCG00000015755, ENSSSCG00000015756, ENSSSCG00000036877, ENSSSCG00000053249, ENSSSCG00000038959, ENSSSCG00000032784, ENSSSCG00000055607, ENSSSCG00000039995, ENSSSCG00000032248, ENSSSCG00000060058, ENSSSCG00000057633, ENSSSCG00000054983, ENSSSCG00000062698, ENSSSCG00000054361
Pop4	LL	NSP	15_37377256_G_C	chr15	37349366	38022199	ENSSSCG00000015754, ENSSSCG00000015753, ENSSSCG00000015755, ENSSSCG00000015756, ENSSSCG00000036877, ENSSSCG00000053249, ENSSSCG00000038959, ENSSSCG00000032784, ENSSSCG00000055607, ENSSSCG00000039995, ENSSSCG00000032248, ENSSSCG00000060058, ENSSSCG00000057633, ENSSSCG00000054983, ENSSSCG00000062698, ENSSSCG00000054361
Pop4	LL	SEMVOL	10_20059716_A_G	chr10	19620492	20272138	ENSSSCG00000034746, ENSSSCG00000029411, ENSSSCG00000010894, ENSSSCG00000024618, ENSSSCG00000010896, ENSSSCG00000010897, ENSSSCG00000021897, ENSSSCG00000054070, ENSSSCG00000057505
Pop4	LL	SPABR	3_26102969_A_G	chr3	26102969	26102969	ENSSSCG00000027324
Pop4	LL	SPCON	12_44051828_A_G	chr12	44048940	44051828	ENSSSCG00000017753
Pop4	LL	SPMOT	12_6954899_C_T	chr12	6633082	7554731	ENSSSCG00000017236, ENSSSCG00000017237, ENSSSCG00000017239, ENSSSCG00000033918, ENSSSCG00000017238, ENSSSCG00000040989, ENSSSCG00000027923, ENSSSCG00000059713, ENSSSCG00000021724, ENSSSCG00000024357
Pop4	LL	SPMOT	13_194810329_C_T	chr13	194808285	194818988	ENSSSCG00000012034
Pop4	LL	SPMOT	15_27025150_T_G	chr15	27025150	27025150	ENSSSCG00000015726
Pop4	LL	SPMOT	18_20472594_G_A	chr18	20406549	21318603	ENSSSCG00000016590, ENSSSCG00000016591, ENSSSCG00000016592, ENSSSCG00000016593, ENSSSCG00000035211, ENSSSCG00000024157, ENSSSCG00000022865, ENSSSCG00000057639, ENSSSCG00000053695, ENSSSCG00000062848, ENSSSCG00000055335, ENSSSCG00000052528, ENSSSCG00000038400
Pop5	YY	NMSP	2_141265189_T_G	chr2	141042144	141378013	ENSSSCG00000024189, ENSSSCG00000014343, ENSSSCG00000026606, ENSSSCG00000026423, ENSSSCG00000029239, ENSSSCG00000014348, ENSSSCG00000014356, ENSSSCG00000014351, ENSSSCG00000042105, ENSSSCG00000014349, ENSSSCG00000014347, ENSSSCG00000057109, ENSSSCG00000018891
Pop5	YY	NSP	10_40640565_G_T	chr10	40153061	41301098	ENSSSCG00000039256, ENSSSCG00000035848, ENSSSCG00000020705, ENSSSCG00000011018, ENSSSCG00000011020, ENSSSCG00000011022, ENSSSCG00000053892, ENSSSCG00000061873, ENSSSCG00000044936, ENSSSCG00000058922, ENSSSCG00000061980, ENSSSCG00000056803
Pop5	YY	SEMVOL	11_66617590_A_G	chr11	66611331	66619859	ENSSSCG00000009505
Pop5	YY	SPABR	1_30655782_C_T	chr1	30379968	30771669	ENSSSCG00000034139
Pop5	YY	SPABR	9_31342661_A_G	chr9	31342661	31342661	ENSSSCG00000014975
Pop5	YY	SPCON	1_30320473_T_C	chr1	30113431	30525406	ENSSSCG00000034139, ENSSSCG00000052291
Pop5	YY	SPMOT	10_9832735_A_G	chr10	8927948	10107293	ENSSSCG00000010817, ENSSSCG00000039095, ENSSSCG00000010820, ENSSSCG00000010821, ENSSSCG00000010822, ENSSSCG00000010823, ENSSSCG00000010824, ENSSSCG00000010825, ENSSSCG00000062500, ENSSSCG00000047517, ENSSSCG00000053101, ENSSSCG00000053979, ENSSSCG00000045336, ENSSSCG00000052845, ENSSSCG00000038539, ENSSSCG00000018308, ENSSSCG00000019397, ENSSSCG00000035486, ENSSSCG00000032560, ENSSSCG00000040000
Pop5	YY	SPMOT	1_254896319_G_A	chr1	254896319	254906780	ENSSSCG00000005487
Pop5	YY	SPMOT	1_27134502_G_A	chr1	26791004	27374550	ENSSSCG00000004156, ENSSSCG00000004158, ENSSSCG00000004157, ENSSSCG00000004159, ENSSSCG00000004160, ENSSSCG00000004155, ENSSSCG00000061500, ENSSSCG00000050757, ENSSSCG00000020379
Pop5	YY	SPMOT	16_68280875_T_C	chr16	68238623	68477502	ENSSSCG00000017065, ENSSSCG00000017066, ENSSSCG00000017067, ENSSSCG00000017068, ENSSSCG00000017069
Pop5	YY	SPMOT	7_14042743_A_C	chr7	14042743	14042743	ENSSSCG00000001076
Pop5	YY	SPMOT	9_29038310_T_C	chr9	29038310	29846281	ENSSSCG00000048478, ENSSSCG00000059791, ENSSSCG00000033271, ENSSSCG00000020347
Pop6	DD	NMSP	13_200329454_G_A	chr13	200327957	200343503	NA
Pop6	DD	NMSP	14_116754950_G_A	chr14	116754913	116754950	NA
Pop6	DD	NMSP	2_9226057_G_C	chr2	9001827	9229191	ENSSSCG00000025571, ENSSSCG00000037745, ENSSSCG00000035472, ENSSSCG00000028542, ENSSSCG00000020823, ENSSSCG00000032197, ENSSSCG00000024917, ENSSSCG00000023110, ENSSSCG00000038370, ENSSSCG00000027847, ENSSSCG00000058339, ENSSSCG00000028275, ENSSSCG00000030653, ENSSSCG00000020809, ENSSSCG00000033054, ENSSSCG00000013061, ENSSSCG00000013062, ENSSSCG00000013063, ENSSSCG00000013064, ENSSSCG00000036669,…
Pop6	DD	NMSP	3_11972516_G_T	chr3	11947004	11981827	ENSSSCG00000007723, ENSSSCG00000024045
Pop6	DD	NMSP	9_47281290_G_T	chr9	47164015	47752164	ENSSSCG00000015126, ENSSSCG00000036307, ENSSSCG00000028237, ENSSSCG00000037406, ENSSSCG00000015129, ENSSSCG00000015131, ENSSSCG00000055148, ENSSSCG00000041436
Pop6	DD	NSP	13_200329454_G_A	chr13	200327957	200343503	NA
Pop6	DD	NSP	14_116754950_G_A	chr14	116754913	116754950	NA
Pop6	DD	NSP	1_92944923_A_G	chr1	92944923	92944923	NA
Pop6	DD	NSP	2_9226057_G_C	chr2	9001827	9229191	ENSSSCG00000025571, ENSSSCG00000037745, ENSSSCG00000035472, ENSSSCG00000028542, ENSSSCG00000020823, ENSSSCG00000032197, ENSSSCG00000024917, ENSSSCG00000023110, ENSSSCG00000038370, ENSSSCG00000027847, ENSSSCG00000058339, ENSSSCG00000028275, ENSSSCG00000030653, ENSSSCG00000020809, ENSSSCG00000033054, ENSSSCG00000013061, ENSSSCG00000013062, ENSSSCG00000013063, ENSSSCG00000013064, ENSSSCG00000036669,…
Pop6	DD	NSP	3_11972644_G_A	chr3	11842741	11981827	ENSSSCG00000028635, ENSSSCG00000007723, ENSSSCG00000024045
Pop6	DD	NSP	9_47281290_G_T	chr9	47164015	47752164	ENSSSCG00000015126, ENSSSCG00000036307, ENSSSCG00000028237, ENSSSCG00000037406, ENSSSCG00000015129, ENSSSCG00000015131, ENSSSCG00000055148, ENSSSCG00000041436
Pop6	DD	SEMVOL	11_47284585_A_C	chr11	47284506	47284585	NA
Pop6	DD	SEMVOL	11_78377592_A_C	chr11	77389542	79082434	ENSSSCG00000009565, ENSSSCG00000009566, ENSSSCG00000009567, ENSSSCG00000054303, ENSSSCG00000009555, ENSSSCG00000009554, ENSSSCG00000048674, ENSSSCG00000024103, ENSSSCG00000026536, ENSSSCG00000009563, ENSSSCG00000009560, ENSSSCG00000009561, ENSSSCG00000009562, ENSSSCG00000009564, ENSSSCG00000037561, ENSSSCG00000021158, ENSSSCG00000029503, ENSSSCG00000009558, ENSSSCG00000009557, ENSSSCG00000009556,…
Pop6	DD	SEMVOL	1_201491330_T_C	chr1	201491330	201491336	ENSSSCG00000043817
Pop6	DD	SEMVOL	13_207822824_C_G	chr13	207822824	208221332	ENSSSCG00000038089, ENSSSCG00000030696, ENSSSCG00000023041
Pop6	DD	SEMVOL	14_116754950_G_A	chr14	116754913	116754950	NA
Pop6	DD	SEMVOL	14_20387505_C_T	chr14	20386438	20387752	NA
Pop6	DD	SEMVOL	14_4261011_T_G	chr14	3726838	4329329	ENSSSCG00000061155, ENSSSCG00000040631, ENSSSCG00000009601, ENSSSCG00000028694, ENSSSCG00000059730, ENSSSCG00000051459, ENSSSCG00000060524, ENSSSCG00000042510
Pop6	DD	SEMVOL	16_32280210_T_C	chr16	31281039	33279286	ENSSSCG00000016893, ENSSSCG00000016892, ENSSSCG00000016885, ENSSSCG00000016884, ENSSSCG00000016887, ENSSSCG00000016888, ENSSSCG00000041656, ENSSSCG00000055991, ENSSSCG00000058468, ENSSSCG00000062402, ENSSSCG00000058557, ENSSSCG00000055600, ENSSSCG00000059795, ENSSSCG00000057011, ENSSSCG00000059143, ENSSSCG00000062985, ENSSSCG00000056159, ENSSSCG00000052279, ENSSSCG00000061645, ENSSSCG00000042562,…
Pop6	DD	SEMVOL	2_134324836_C_G	chr2	134324836	134324836	NA
Pop6	DD	SEMVOL	2_151112435_A_G	chr2	151112435	151112449	ENSSSCG00000014441
Pop6	DD	SEMVOL	4_11206803_G_A	chr4	11186218	11208496	ENSSSCG00000047619
Pop6	DD	SEMVOL	4_33516157_C_A	chr4	33516157	33516157	ENSSSCG00000031957
Pop6	DD	SEMVOL	5_81920109_G_C	chr5	81883097	82488031	ENSSSCG00000000862, ENSSSCG00000036075, ENSSSCG00000023972, ENSSSCG00000000858, ENSSSCG00000000859, ENSSSCG00000000860, ENSSSCG00000054432, ENSSSCG00000056574, ENSSSCG00000018311, ENSSSCG00000027620
Pop6	DD	SEMVOL	6_44469291_T_G	chr6	44337528	45467774	ENSSSCG00000002917, ENSSSCG00000002918, ENSSSCG00000002919, ENSSSCG00000036886, ENSSSCG00000002879, ENSSSCG00000023267, ENSSSCG00000021867, ENSSSCG00000002927, ENSSSCG00000035876, ENSSSCG00000002877, ENSSSCG00000054422, ENSSSCG00000056413, ENSSSCG00000024666, ENSSSCG00000025126, ENSSSCG00000021374, ENSSSCG00000025499, ENSSSCG00000027989, ENSSSCG00000002884, ENSSSCG00000002885, ENSSSCG00000035436,…
Pop6	DD	SEMVOL	6_56527709_G_A	chr6	56527709	56527709	NA
Pop6	DD	SEMVOL	7_61360068_T_G	chr7	61098722	61487461	ENSSSCG00000001932, ENSSSCG00000001934, ENSSSCG00000044196, ENSSSCG00000046164, ENSSSCG00000051920, ENSSSCG00000059109, ENSSSCG00000062568
Pop6	DD	SEMVOL	8_2341912_G_A	chr8	2159499	2360686	ENSSSCG00000008703, ENSSSCG00000051296
Pop6	DD	SEMVOL	9_123634457_A_T	chr9	123624301	123641229	ENSSSCG00000050502
Pop6	DD	SEMVOL	9_12658123_C_T	chr9	11822932	13080895	ENSSSCG00000014894, ENSSSCG00000014878, ENSSSCG00000014880, ENSSSCG00000014881, ENSSSCG00000014882, ENSSSCG00000037251, ENSSSCG00000014884, ENSSSCG00000031979, ENSSSCG00000033822, ENSSSCG00000039494, ENSSSCG00000014887, ENSSSCG00000033506, ENSSSCG00000014892, ENSSSCG00000014891, ENSSSCG00000048333, ENSSSCG00000014893, ENSSSCG00000042960, ENSSSCG00000056695, ENSSSCG00000053595, ENSSSCG00000052331,…
Pop6	DD	SEMVOL	9_35137338_C_A	chr9	34929642	35514694	ENSSSCG00000032358, ENSSSCG00000014996, ENSSSCG00000014997, ENSSSCG00000028711, ENSSSCG00000037097, ENSSSCG00000030565, ENSSSCG00000044003, ENSSSCG00000056715, ENSSSCG00000051984, ENSSSCG00000047381, ENSSSCG00000060170, ENSSSCG00000060044, ENSSSCG00000050263
Pop6	DD	SPABR	10_22615783_T_C	chr10	22548897	22763682	ENSSSCG00000024975
Pop6	DD	SPABR	10_6416302_T_A	chr10	6416302	6416302	ENSSSCG00000038066
Pop6	DD	SPABR	11_3821388_G_A	chr11	3821388	3821388	NA
Pop6	DD	SPABR	11_66933253_C_T	chr11	66914700	66933253	NA
Pop6	DD	SPABR	11_77682635_G_A	chr11	77388958	78598259	ENSSSCG00000037561, ENSSSCG00000021158, ENSSSCG00000029503, ENSSSCG00000009558, ENSSSCG00000009557, ENSSSCG00000009556, ENSSSCG00000009551, ENSSSCG00000046437, ENSSSCG00000061055, ENSSSCG00000009553, ENSSSCG00000052182, ENSSSCG00000046834, ENSSSCG00000062574, ENSSSCG00000057018, ENSSSCG00000053321
Pop6	DD	SPABR	1_268722646_C_T	chr1	268393664	269496373	ENSSSCG00000005663, ENSSSCG00000005664, ENSSSCG00000005665, ENSSSCG00000005667, ENSSSCG00000005668, ENSSSCG00000005669, ENSSSCG00000031669, ENSSSCG00000005671, ENSSSCG00000005672, ENSSSCG00000005628, ENSSSCG00000005629, ENSSSCG00000032481, ENSSSCG00000005631, ENSSSCG00000005630, ENSSSCG00000005636, ENSSSCG00000022655, ENSSSCG00000005638, ENSSSCG00000022295, ENSSSCG00000005640, ENSSSCG00000005641,…
Pop6	DD	SPABR	13_8357497_T_C	chr13	8206770	8478286	ENSSSCG00000011208
Pop6	DD	SPABR	14_37450267_T_C	chr14	37450267	37450267	NA
Pop6	DD	SPABR	17_56786235_T_G	chr17	56659453	56889424	ENSSSCG00000007490, ENSSSCG00000007491, ENSSSCG00000061666
Pop6	DD	SPABR	2_134324836_C_G	chr2	134324836	134324836	NA
Pop6	DD	SPABR	3_11647788_A_G	chr3	11110864	11834597	ENSSSCG00000025858, ENSSSCG00000030378, ENSSSCG00000025966, ENSSSCG00000027487, ENSSSCG00000028504, ENSSSCG00000007719, ENSSSCG00000007720, ENSSSCG00000007721, ENSSSCG00000007722
Pop6	DD	SPABR	3_120265991_G_A	chr3	120250567	120296396	ENSSSCG00000008615
Pop6	DD	SPABR	5_27145485_G_A	chr5	26161662	27367700	ENSSSCG00000034686, ENSSSCG00000000457, ENSSSCG00000000458, ENSSSCG00000036751, ENSSSCG00000050881, ENSSSCG00000059758, ENSSSCG00000056440, ENSSSCG00000053755, ENSSSCG00000062802, ENSSSCG00000059983, ENSSSCG00000062542, ENSSSCG00000062268, ENSSSCG00000060923, ENSSSCG00000055808, ENSSSCG00000053953, ENSSSCG00000055107, ENSSSCG00000057722, ENSSSCG00000055085, ENSSSCG00000059714, ENSSSCG00000059428,…
Pop6	DD	SPABR	6_155622762_C_T	chr6	155622762	155626777	ENSSSCG00000038041
Pop6	DD	SPABR	6_24932519_A_G	chr6	24140750	25290408	ENSSSCG00000062718, ENSSSCG00000044819
Pop6	DD	SPABR	6_4214829_T_C	chr6	3263020	4256731	ENSSSCG00000002668, ENSSSCG00000002666, ENSSSCG00000002667, ENSSSCG00000002669, ENSSSCG00000002670, ENSSSCG00000038285, ENSSSCG00000037645, ENSSSCG00000002672, ENSSSCG00000002671, ENSSSCG00000002664, ENSSSCG00000060209, ENSSSCG00000057145, ENSSSCG00000043378, ENSSSCG00000040155, ENSSSCG00000056044, ENSSSCG00000056867, ENSSSCG00000060189, ENSSSCG00000052336, ENSSSCG00000056644, ENSSSCG00000058681,…
Pop6	DD	SPABR	7_23627512_T_G	chr7	22714983	23694375	ENSSSCG00000001394, ENSSSCG00000001395, ENSSSCG00000001236, ENSSSCG00000001396, ENSSSCG00000001234, ENSSSCG00000001235, ENSSSCG00000056738, ENSSSCG00000023018, ENSSSCG00000001400, ENSSSCG00000001402, ENSSSCG00000001401, ENSSSCG00000001393, ENSSSCG00000055497, ENSSSCG00000001391, ENSSSCG00000001392, ENSSSCG00000001346, ENSSSCG00000001347, ENSSSCG00000029425, ENSSSCG00000024604, ENSSSCG00000025943,…
Pop6	DD	SPABR	8_129234481_A_T	chr8	129233142	129235759	NA
Pop6	DD	SPCON	11_5634464_T_C	chr11	5097409	5733270	ENSSSCG00000009313, ENSSSCG00000055811, ENSSSCG00000009317, ENSSSCG00000009316, ENSSSCG00000009314, ENSSSCG00000009319, ENSSSCG00000009320, ENSSSCG00000059832, ENSSSCG00000033434, ENSSSCG00000058400, ENSSSCG00000049656, ENSSSCG00000033599
Pop6	DD	SPCON	11_77399110_C_T	chr11	77280667	78399091	ENSSSCG00000037561, ENSSSCG00000033732, ENSSSCG00000036545, ENSSSCG00000009551, ENSSSCG00000046437, ENSSSCG00000061055, ENSSSCG00000009553, ENSSSCG00000052182, ENSSSCG00000046834, ENSSSCG00000062574, ENSSSCG00000057018, ENSSSCG00000053321, ENSSSCG00000047793
Pop6	DD	SPCON	1_221154076_G_T	chr1	220847974	221659631	ENSSSCG00000005236, ENSSSCG00000005235, ENSSSCG00000005240, ENSSSCG00000005241, ENSSSCG00000041279, ENSSSCG00000005243, ENSSSCG00000053418, ENSSSCG00000059636, ENSSSCG00000061611, ENSSSCG00000062478, ENSSSCG00000032335
Pop6	DD	SPCON	14_116754950_G_A	chr14	116754913	116754950	NA
Pop6	DD	SPCON	14_127555558_C_T	chr14	126574480	127665716	ENSSSCG00000010660, ENSSSCG00000010656, ENSSSCG00000010657, ENSSSCG00000010658, ENSSSCG00000010659, ENSSSCG00000036758, ENSSSCG00000010664, ENSSSCG00000010665, ENSSSCG00000010666, ENSSSCG00000020671, ENSSSCG00000010669, ENSSSCG00000032558, ENSSSCG00000042469, ENSSSCG00000052576, ENSSSCG00000060583, ENSSSCG00000045261, ENSSSCG00000048494, ENSSSCG00000048917, ENSSSCG00000046244
Pop6	DD	SPCON	14_20387382_G_A	chr14	20386438	20387752	NA
Pop6	DD	SPCON	4_11206803_G_A	chr4	11186218	11208496	ENSSSCG00000047619
Pop6	DD	SPCON	6_46675986_A_C	chr6	45689028	47070596	ENSSSCG00000002932, ENSSSCG00000061373, ENSSSCG00000002933, ENSSSCG00000029875, ENSSSCG00000002930, ENSSSCG00000029170, ENSSSCG00000031915, ENSSSCG00000032673, ENSSSCG00000023195, ENSSSCG00000002935, ENSSSCG00000042040, ENSSSCG00000063057, ENSSSCG00000033611, ENSSSCG00000002938, ENSSSCG00000021946, ENSSSCG00000022423, ENSSSCG00000021741, ENSSSCG00000029420, ENSSSCG00000050436, ENSSSCG00000031612,…
Pop6	DD	SPCON	9_12656885_T_C	chr9	12049221	13010295	ENSSSCG00000014880, ENSSSCG00000014881, ENSSSCG00000014882, ENSSSCG00000037251, ENSSSCG00000014884, ENSSSCG00000031979, ENSSSCG00000033822, ENSSSCG00000039494, ENSSSCG00000014887, ENSSSCG00000033506, ENSSSCG00000014892, ENSSSCG00000014891, ENSSSCG00000048333, ENSSSCG00000014893, ENSSSCG00000042960, ENSSSCG00000056695, ENSSSCG00000052331, ENSSSCG00000063231, ENSSSCG00000061249
Pop6	DD	SPCON	9_35144509_C_T	chr9	34929642	35153477	ENSSSCG00000032358, ENSSSCG00000014996, ENSSSCG00000044003, ENSSSCG00000056715, ENSSSCG00000050263
Pop6	DD	SPMOT	10_22615783_T_C	chr10	22548897	22763682	ENSSSCG00000024975
Pop6	DD	SPMOT	10_6416302_T_A	chr10	6416302	6416302	ENSSSCG00000038066
Pop6	DD	SPMOT	11_3821388_G_A	chr11	3821388	3821388	NA
Pop6	DD	SPMOT	11_66933253_C_T	chr11	66914700	66933253	NA
Pop6	DD	SPMOT	11_77682635_G_A	chr11	77388958	78598259	ENSSSCG00000037561, ENSSSCG00000021158, ENSSSCG00000029503, ENSSSCG00000009558, ENSSSCG00000009557, ENSSSCG00000009556, ENSSSCG00000009551, ENSSSCG00000046437, ENSSSCG00000061055, ENSSSCG00000009553, ENSSSCG00000052182, ENSSSCG00000046834, ENSSSCG00000062574, ENSSSCG00000057018, ENSSSCG00000053321
Pop6	DD	SPMOT	1_268722646_C_T	chr1	268393664	269496373	ENSSSCG00000005663, ENSSSCG00000005664, ENSSSCG00000005665, ENSSSCG00000005667, ENSSSCG00000005668, ENSSSCG00000005669, ENSSSCG00000031669, ENSSSCG00000005671, ENSSSCG00000005672, ENSSSCG00000005628, ENSSSCG00000005629, ENSSSCG00000032481, ENSSSCG00000005631, ENSSSCG00000005630, ENSSSCG00000005636, ENSSSCG00000022655, ENSSSCG00000005638, ENSSSCG00000022295, ENSSSCG00000005640, ENSSSCG00000005641,…
Pop6	DD	SPMOT	13_8357497_T_C	chr13	8206770	8478286	ENSSSCG00000011208
Pop6	DD	SPMOT	14_37450267_T_C	chr14	37450267	37450267	NA
Pop6	DD	SPMOT	17_56786235_T_G	chr17	56659453	56889424	ENSSSCG00000007490, ENSSSCG00000007491, ENSSSCG00000061666
Pop6	DD	SPMOT	2_134324836_C_G	chr2	134324836	134324836	NA
Pop6	DD	SPMOT	3_11647788_A_G	chr3	11110864	11834597	ENSSSCG00000025858, ENSSSCG00000030378, ENSSSCG00000025966, ENSSSCG00000027487, ENSSSCG00000028504, ENSSSCG00000007719, ENSSSCG00000007720, ENSSSCG00000007721, ENSSSCG00000007722
Pop6	DD	SPMOT	3_120265991_G_A	chr3	120250567	120296396	ENSSSCG00000008615
Pop6	DD	SPMOT	5_27145485_G_A	chr5	26161662	27367700	ENSSSCG00000034686, ENSSSCG00000000457, ENSSSCG00000000458, ENSSSCG00000036751, ENSSSCG00000050881, ENSSSCG00000059758, ENSSSCG00000056440, ENSSSCG00000053755, ENSSSCG00000062802, ENSSSCG00000059983, ENSSSCG00000062542, ENSSSCG00000062268, ENSSSCG00000060923, ENSSSCG00000055808, ENSSSCG00000053953, ENSSSCG00000055107, ENSSSCG00000057722, ENSSSCG00000055085, ENSSSCG00000059714, ENSSSCG00000059428,…
Pop6	DD	SPMOT	6_155622762_C_T	chr6	155622762	155626777	ENSSSCG00000038041
Pop6	DD	SPMOT	6_24932519_A_G	chr6	24140750	25290408	ENSSSCG00000062718, ENSSSCG00000044819
Pop6	DD	SPMOT	6_4214829_T_C	chr6	3263020	4256731	ENSSSCG00000002668, ENSSSCG00000002666, ENSSSCG00000002667, ENSSSCG00000002669, ENSSSCG00000002670, ENSSSCG00000038285, ENSSSCG00000037645, ENSSSCG00000002672, ENSSSCG00000002671, ENSSSCG00000002664, ENSSSCG00000060209, ENSSSCG00000057145, ENSSSCG00000043378, ENSSSCG00000040155, ENSSSCG00000056044, ENSSSCG00000056867, ENSSSCG00000060189, ENSSSCG00000052336, ENSSSCG00000056644, ENSSSCG00000058681,…
Pop6	DD	SPMOT	7_23627512_T_G	chr7	22714983	23694375	ENSSSCG00000001394, ENSSSCG00000001395, ENSSSCG00000001236, ENSSSCG00000001396, ENSSSCG00000001234, ENSSSCG00000001235, ENSSSCG00000056738, ENSSSCG00000023018, ENSSSCG00000001400, ENSSSCG00000001402, ENSSSCG00000001401, ENSSSCG00000001393, ENSSSCG00000055497, ENSSSCG00000001391, ENSSSCG00000001392, ENSSSCG00000001346, ENSSSCG00000001347, ENSSSCG00000029425, ENSSSCG00000024604, ENSSSCG00000025943,…
Pop6	DD	SPMOT	8_129234481_A_T	chr8	129233142	129235759	NA
Pop7	LL	NMSP	10_54159984_T_C	chr10	53828341	54351882	ENSSSCG00000011090, ENSSSCG00000032444, ENSSSCG00000054856, ENSSSCG00000061471, ENSSSCG00000061262, ENSSSCG00000052654, ENSSSCG00000060123, ENSSSCG00000062343, ENSSSCG00000057451, ENSSSCG00000061427, ENSSSCG00000059903, ENSSSCG00000051987, ENSSSCG00000055868, ENSSSCG00000059981, ENSSSCG00000053011, ENSSSCG00000057673
Pop7	LL	NMSP	17_30384492_C_T	chr17	30365617	30525292	ENSSSCG00000031219, ENSSSCG00000007122, ENSSSCG00000007123, ENSSSCG00000037360, ENSSSCG00000007125, ENSSSCG00000007124, ENSSSCG00000029289, ENSSSCG00000007121
Pop7	LL	NSP	10_54159984_T_C	chr10	53828341	54351882	ENSSSCG00000011090, ENSSSCG00000032444, ENSSSCG00000054856, ENSSSCG00000061471, ENSSSCG00000061262, ENSSSCG00000052654, ENSSSCG00000060123, ENSSSCG00000062343, ENSSSCG00000057451, ENSSSCG00000061427, ENSSSCG00000059903, ENSSSCG00000051987, ENSSSCG00000055868, ENSSSCG00000059981, ENSSSCG00000053011, ENSSSCG00000057673
Pop7	LL	NSP	7_27908579_A_G	chr7	27823074	28908529	ENSSSCG00000001490, ENSSSCG00000001493, ENSSSCG00000029539, ENSSSCG00000033526, ENSSSCG00000001497, ENSSSCG00000001498, ENSSSCG00000001499, ENSSSCG00000055728, ENSSSCG00000019940
Pop7	LL	SEMVOL	10_22187416_T_C	chr10	22187416	22187416	NA
Pop7	LL	SEMVOL	10_52457579_T_C	chr10	52205420	52758711	ENSSSCG00000011082, ENSSSCG00000011081, ENSSSCG00000011079, ENSSSCG00000011080, ENSSSCG00000060272, ENSSSCG00000060657
Pop7	LL	SEMVOL	10_66637375_C_T	chr10	66146869	66679255	ENSSSCG00000035212, ENSSSCG00000041021
Pop7	LL	SEMVOL	1_178841612_A_G	chr1	178841612	178841624	NA
Pop7	LL	SEMVOL	12_14482133_A_G	chr12	14334821	15457136	ENSSSCG00000032176, ENSSSCG00000028925, ENSSSCG00000032092, ENSSSCG00000036057, ENSSSCG00000032612, ENSSSCG00000017277, ENSSSCG00000017278, ENSSSCG00000062259, ENSSSCG00000056561, ENSSSCG00000017282, ENSSSCG00000017283, ENSSSCG00000034212, ENSSSCG00000017285, ENSSSCG00000041822, ENSSSCG00000017288, ENSSSCG00000017287, ENSSSCG00000017289, ENSSSCG00000028698, ENSSSCG00000017290, ENSSSCG00000040509,…
Pop7	LL	SEMVOL	16_55710872_G_A	chr16	55035828	55720187	ENSSSCG00000017012, ENSSSCG00000017014, ENSSSCG00000017015, ENSSSCG00000035456, ENSSSCG00000017018, ENSSSCG00000017013, ENSSSCG00000047692, ENSSSCG00000036370, ENSSSCG00000062152, ENSSSCG00000020392, ENSSSCG00000018996, ENSSSCG00000018886
Pop7	LL	SEMVOL	18_49627568_A_C	chr18	49623441	49642908	NA
Pop7	LL	SEMVOL	2_134324836_C_G	chr2	133450760	134611941	ENSSSCG00000023737, ENSSSCG00000055451, ENSSSCG00000020915, ENSSSCG00000014274, ENSSSCG00000014275, ENSSSCG00000014264, ENSSSCG00000033213, ENSSSCG00000036686, ENSSSCG00000014267, ENSSSCG00000014269, ENSSSCG00000014271, ENSSSCG00000014272, ENSSSCG00000057636, ENSSSCG00000020274
Pop7	LL	SEMVOL	7_105106563_T_C	chr7	105031570	105111840	NA
Pop7	LL	SEMVOL	9_82557728_T_C	chr9	82557728	82557782	NA
Pop7	LL	SPABR	10_18466788_G_T	chr10	17540399	19330285	ENSSSCG00000010878, ENSSSCG00000010879, ENSSSCG00000022034, ENSSSCG00000023775, ENSSSCG00000010882, ENSSSCG00000010884, ENSSSCG00000039234, ENSSSCG00000033907, ENSSSCG00000058221, ENSSSCG00000059631, ENSSSCG00000063102
Pop7	LL	SPABR	11_66816287_G_A	chr11	66802749	66816287	ENSSSCG00000061886
Pop7	LL	SPABR	14_133487078_C_T	chr14	133487078	133487078	ENSSSCG00000029482
Pop7	LL	SPABR	2_26122441_C_T	chr2	26120942	26325670	ENSSSCG00000013300
Pop7	LL	SPABR	3_36664185_T_C	chr3	36655288	37144791	ENSSSCG00000007917
Pop7	LL	SPABR	4_119760786_T_C	chr4	119760786	119760786	NA
Pop7	LL	SPCON	10_15447946_C_T	chr10	15386839	15545721	ENSSSCG00000060649, ENSSSCG00000010868, ENSSSCG00000021132
Pop7	LL	SPCON	12_34431576_C_T	chr12	33793713	34708587	ENSSSCG00000038505, ENSSSCG00000035193, ENSSSCG00000017624, ENSSSCG00000017623, ENSSSCG00000017626, ENSSSCG00000020962, ENSSSCG00000047954, ENSSSCG00000017630, ENSSSCG00000017635, ENSSSCG00000017636, ENSSSCG00000017637, ENSSSCG00000017638, ENSSSCG00000034752, ENSSSCG00000017640, ENSSSCG00000017641, ENSSSCG00000052473, ENSSSCG00000054659, ENSSSCG00000063040, ENSSSCG00000033200, ENSSSCG00000059425,…
Pop7	LL	SPCON	12_54825257_G_C	chr12	54763666	54925939	ENSSSCG00000039056
Pop7	LL	SPCON	17_49830615_G_A	chr17	49830544	49964772	NA
Pop7	LL	SPCON	2_26324740_G_A	chr2	26171044	26566238	ENSSSCG00000013300, ENSSSCG00000013301, ENSSSCG00000013302, ENSSSCG00000013303, ENSSSCG00000060145
Pop7	LL	SPCON	7_85959660_A_C	chr7	85959660	86488109	ENSSSCG00000002267, ENSSSCG00000002266, ENSSSCG00000002265, ENSSSCG00000039271, ENSSSCG00000060571, ENSSSCG00000046098, ENSSSCG00000050903, ENSSSCG00000054347, ENSSSCG00000056093, ENSSSCG00000050687
Pop7	LL	SPMOT	10_18466788_G_T	chr10	17540399	19330285	ENSSSCG00000010878, ENSSSCG00000010879, ENSSSCG00000022034, ENSSSCG00000023775, ENSSSCG00000010882, ENSSSCG00000010884, ENSSSCG00000039234, ENSSSCG00000033907, ENSSSCG00000058221, ENSSSCG00000059631, ENSSSCG00000063102
Pop7	LL	SPMOT	11_66816287_G_A	chr11	66802749	66816287	ENSSSCG00000061886
Pop7	LL	SPMOT	14_133487078_C_T	chr14	133487078	133487078	ENSSSCG00000029482
Pop7	LL	SPMOT	2_26122441_C_T	chr2	26120942	26325670	ENSSSCG00000013300
Pop7	LL	SPMOT	3_36664185_T_C	chr3	36655288	37144791	ENSSSCG00000007917
Pop7	LL	SPMOT	4_119760786_T_C	chr4	119760786	119760786	NA
Pop8	YY	NMSP	14_4329329_T_A	chr14	4317088	4329531	ENSSSCG00000028694
Pop8	YY	NMSP	15_31604324_C_T	chr15	31503284	32552370	ENSSSCG00000023665, ENSSSCG00000044544, ENSSSCG00000039562, ENSSSCG00000028195, ENSSSCG00000036898, ENSSSCG00000040778, ENSSSCG00000057256, ENSSSCG00000015735, ENSSSCG00000015734, ENSSSCG00000035628, ENSSSCG00000027105, ENSSSCG00000031951, ENSSSCG00000015742, ENSSSCG00000015741, ENSSSCG00000029536, ENSSSCG00000035189, ENSSSCG00000019095
Pop8	YY	NMSP	16_77440228_C_T	chr16	77392096	77685651	NA
Pop8	YY	NMSP	6_45816303_G_A	chr6	45373896	46815522	ENSSSCG00000002929, ENSSSCG00000002910, ENSSSCG00000002921, ENSSSCG00000062589, ENSSSCG00000002923, ENSSSCG00000042327, ENSSSCG00000039196, ENSSSCG00000002926, ENSSSCG00000030149, ENSSSCG00000037792, ENSSSCG00000025355, ENSSSCG00000002931, ENSSSCG00000002932, ENSSSCG00000061373, ENSSSCG00000002933, ENSSSCG00000029875, ENSSSCG00000002930, ENSSSCG00000029170, ENSSSCG00000031915, ENSSSCG00000032673,…
Pop8	YY	NMSP	8_41565337_A_C	chr8	41555787	41762674	ENSSSCG00000059515, ENSSSCG00000063339
Pop8	YY	NMSP	9_123601643_G_A	chr9	123528904	124304202	ENSSSCG00000015545, ENSSSCG00000063319, ENSSSCG00000015548, ENSSSCG00000015549, ENSSSCG00000015550, ENSSSCG00000039986, ENSSSCG00000022292, ENSSSCG00000026806, ENSSSCG00000026983, ENSSSCG00000015555, ENSSSCG00000015546, ENSSSCG00000055620, ENSSSCG00000049397, ENSSSCG00000055992, ENSSSCG00000062266, ENSSSCG00000052252, ENSSSCG00000059256, ENSSSCG00000062443, ENSSSCG00000059749, ENSSSCG00000055399,…
Pop8	YY	NSP	1_201491330_T_C	chr1	201491330	201491330	ENSSSCG00000043817
Pop8	YY	NSP	12_27755438_T_C	chr12	26759093	28471564	ENSSSCG00000023169, ENSSSCG00000033228, ENSSSCG00000045459, ENSSSCG00000038348, ENSSSCG00000017591, ENSSSCG00000017592, ENSSSCG00000017593, ENSSSCG00000017566, ENSSSCG00000017567, ENSSSCG00000017563, ENSSSCG00000027226, ENSSSCG00000017565, ENSSSCG00000017562, ENSSSCG00000017561, ENSSSCG00000038760, ENSSSCG00000055086, ENSSSCG00000017556, ENSSSCG00000017557, ENSSSCG00000040773, ENSSSCG00000046490,…
Pop8	YY	NSP	14_4329329_T_A	chr14	4317088	4329531	ENSSSCG00000028694
Pop8	YY	NSP	15_31604324_C_T	chr15	31503284	32552370	ENSSSCG00000023665, ENSSSCG00000044544, ENSSSCG00000039562, ENSSSCG00000028195, ENSSSCG00000036898, ENSSSCG00000040778, ENSSSCG00000057256, ENSSSCG00000015735, ENSSSCG00000015734, ENSSSCG00000035628, ENSSSCG00000027105, ENSSSCG00000031951, ENSSSCG00000015742, ENSSSCG00000015741, ENSSSCG00000029536, ENSSSCG00000035189, ENSSSCG00000019095
Pop8	YY	NSP	16_77440745_A_G	chr16	77392096	77685651	NA
Pop8	YY	NSP	4_11743445_C_A	chr4	11742824	11748908	NA
Pop8	YY	NSP	6_45816303_G_A	chr6	45373896	46815522	ENSSSCG00000002929, ENSSSCG00000002910, ENSSSCG00000002921, ENSSSCG00000062589, ENSSSCG00000002923, ENSSSCG00000042327, ENSSSCG00000039196, ENSSSCG00000002926, ENSSSCG00000030149, ENSSSCG00000037792, ENSSSCG00000025355, ENSSSCG00000002931, ENSSSCG00000002932, ENSSSCG00000061373, ENSSSCG00000002933, ENSSSCG00000029875, ENSSSCG00000002930, ENSSSCG00000029170, ENSSSCG00000031915, ENSSSCG00000032673,…
Pop8	YY	NSP	8_41565337_A_C	chr8	41555787	41762674	ENSSSCG00000059515, ENSSSCG00000063339
Pop8	YY	NSP	9_123601643_G_A	chr9	123528904	124304202	ENSSSCG00000015545, ENSSSCG00000063319, ENSSSCG00000015548, ENSSSCG00000015549, ENSSSCG00000015550, ENSSSCG00000039986, ENSSSCG00000022292, ENSSSCG00000026806, ENSSSCG00000026983, ENSSSCG00000015555, ENSSSCG00000015546, ENSSSCG00000055620, ENSSSCG00000049397, ENSSSCG00000055992, ENSSSCG00000062266, ENSSSCG00000052252, ENSSSCG00000059256, ENSSSCG00000062443, ENSSSCG00000059749, ENSSSCG00000055399,…
Pop8	YY	SEMVOL	5_93213450_A_T	chr5	93204892	93280768	ENSSSCG00000000920, ENSSSCG00000057671, ENSSSCG00000041180
Pop8	YY	SPABR	11_21841626_G_A	chr11	21667784	21858815	ENSSSCG00000062876, ENSSSCG00000023738
Pop8	YY	SPABR	1_12282233_C_T	chr1	12234079	12291737	NA
Pop8	YY	SPABR	1_2200186_C_T	chr1	1474999	2530329	ENSSSCG00000004017, ENSSSCG00000004016, ENSSSCG00000004018, ENSSSCG00000004024, ENSSSCG00000004022, ENSSSCG00000027404, ENSSSCG00000022580, ENSSSCG00000032403, ENSSSCG00000024562, ENSSSCG00000034196, ENSSSCG00000004023, ENSSSCG00000062590, ENSSSCG00000049642, ENSSSCG00000054333, ENSSSCG00000047676, ENSSSCG00000047753, ENSSSCG00000043814, ENSSSCG00000048885, ENSSSCG00000038097
Pop8	YY	SPABR	16_21701161_G_A	chr16	21681079	22623209	ENSSSCG00000016841, ENSSSCG00000016842, ENSSSCG00000016843, ENSSSCG00000016845, ENSSSCG00000016846, ENSSSCG00000047418, ENSSSCG00000061094, ENSSSCG00000046050, ENSSSCG00000019948
Pop8	YY	SPABR	5_8235145_C_T	chr5	7251945	8494969	ENSSSCG00000000067, ENSSSCG00000000066, ENSSSCG00000000068, ENSSSCG00000034230, ENSSSCG00000033823, ENSSSCG00000000071, ENSSSCG00000000072, ENSSSCG00000061921, ENSSSCG00000000074, ENSSSCG00000000075, ENSSSCG00000000076, ENSSSCG00000000077, ENSSSCG00000000078, ENSSSCG00000000079, ENSSSCG00000000080, ENSSSCG00000000081, ENSSSCG00000034801, ENSSSCG00000055170, ENSSSCG00000052625, ENSSSCG00000060843,…
Pop8	YY	SPABR	6_96909457_T_C	chr6	96909457	96909457	ENSSSCG00000027007
Pop8	YY	SPCON	16_77573997_C_A	chr16	77426460	77685651	NA
Pop8	YY	SPCON	8_41560338_A_G	chr8	41555787	41760697	ENSSSCG00000059515, ENSSSCG00000063339
Pop8	YY	SPCON	9_123915113_C_T	chr9	123530426	124508948	ENSSSCG00000015545, ENSSSCG00000063319, ENSSSCG00000015548, ENSSSCG00000015549, ENSSSCG00000015550, ENSSSCG00000039986, ENSSSCG00000022292, ENSSSCG00000026806, ENSSSCG00000026983, ENSSSCG00000015555, ENSSSCG00000015556, ENSSSCG00000015557, ENSSSCG00000015546, ENSSSCG00000055620, ENSSSCG00000049397, ENSSSCG00000055992, ENSSSCG00000062266, ENSSSCG00000052252, ENSSSCG00000059256, ENSSSCG00000062443,…
Pop8	YY	SPMOT	11_21841626_G_A	chr11	21667784	21858815	ENSSSCG00000062876, ENSSSCG00000023738
Pop8	YY	SPMOT	1_12282233_C_T	chr1	12234079	12291737	NA
Pop8	YY	SPMOT	1_2200186_C_T	chr1	1474999	2530329	ENSSSCG00000004017, ENSSSCG00000004016, ENSSSCG00000004018, ENSSSCG00000004024, ENSSSCG00000004022, ENSSSCG00000027404, ENSSSCG00000022580, ENSSSCG00000032403, ENSSSCG00000024562, ENSSSCG00000034196, ENSSSCG00000004023, ENSSSCG00000062590, ENSSSCG00000049642, ENSSSCG00000054333, ENSSSCG00000047676, ENSSSCG00000047753, ENSSSCG00000043814, ENSSSCG00000048885, ENSSSCG00000038097
Pop8	YY	SPMOT	16_21701161_G_A	chr16	21681079	22623209	ENSSSCG00000016841, ENSSSCG00000016842, ENSSSCG00000016843, ENSSSCG00000016845, ENSSSCG00000016846, ENSSSCG00000047418, ENSSSCG00000061094, ENSSSCG00000046050, ENSSSCG00000019948
Pop8	YY	SPMOT	5_8235145_C_T	chr5	7251945	8494969	ENSSSCG00000000067, ENSSSCG00000000066, ENSSSCG00000000068, ENSSSCG00000034230, ENSSSCG00000033823, ENSSSCG00000000071, ENSSSCG00000000072, ENSSSCG00000061921, ENSSSCG00000000074, ENSSSCG00000000075, ENSSSCG00000000076, ENSSSCG00000000077, ENSSSCG00000000078, ENSSSCG00000000079, ENSSSCG00000000080, ENSSSCG00000000081, ENSSSCG00000034801, ENSSSCG00000055170, ENSSSCG00000052625, ENSSSCG00000060843,…
Pop8	YY	SPMOT	6_96909457_T_C	chr6	96909457	96909457	ENSSSCG00000027007
Pop9	DD	NMSP	9_66465370_C_T	chr9	66465370	66465370	NA
Pop9	DD	NSP	9_66465370_C_T	chr9	66465370	66465370	NA
Pop9	DD	SEMVOL	15_123715298_T_C	chr15	123657386	124070247	ENSSSCG00000058713, ENSSSCG00000048840, ENSSSCG00000051286, ENSSSCG00000060698
Pop9	DD	SEMVOL	15_22676143_G_T	chr15	22649517	22727307	NA
Pop9	DD	SEMVOL	4_106385955_G_T	chr4	106312340	106691721	ENSSSCG00000006761, ENSSSCG00000006762, ENSSSCG00000038970, ENSSSCG00000006764, ENSSSCG00000006758, ENSSSCG00000045712, ENSSSCG00000006760, ENSSSCG00000050091, ENSSSCG00000056581, ENSSSCG00000054191
Pop9	DD	SEMVOL	9_17664604_C_T	chr9	17664604	17883264	ENSSSCG00000014904
Pop9	DD	SPABR	10_67692854_C_T	chr10	67692854	67692854	NA
Pop9	DD	SPABR	17_6713925_A_G	chr17	6442942	6937767	NA
Pop9	DD	SPABR	4_12360742_A_G	chr4	12348508	12360742	ENSSSCG00000048833, ENSSSCG00000046151
Pop9	DD	SPABR	4_125643809_C_T	chr4	125344891	126086159	ENSSSCG00000027251, ENSSSCG00000006912, ENSSSCG00000022534, ENSSSCG00000006914, ENSSSCG00000056423, ENSSSCG00000063107, ENSSSCG00000051442, ENSSSCG00000056565, ENSSSCG00000061951, ENSSSCG00000050866, ENSSSCG00000059999, ENSSSCG00000023240
Pop9	DD	SPABR	6_163960079_C_T	chr6	163959118	164120928	ENSSSCG00000034880, ENSSSCG00000035459, ENSSSCG00000060736
Pop9	DD	SPABR	6_95422292_T_C	chr6	94424551	96305926	ENSSSCG00000038956, ENSSSCG00000003662, ENSSSCG00000023460, ENSSSCG00000003664, ENSSSCG00000037514, ENSSSCG00000003659, ENSSSCG00000051819, ENSSSCG00000003651, ENSSSCG00000003652, ENSSSCG00000003653, ENSSSCG00000054600, ENSSSCG00000050377, ENSSSCG00000034367, ENSSSCG00000003655, ENSSSCG00000036451, ENSSSCG00000032082, ENSSSCG00000003666, ENSSSCG00000029705, ENSSSCG00000003660, ENSSSCG00000003667,…
Pop9	DD	SPABR	9_108090678_T_C	chr9	108074126	108254396	ENSSSCG00000015445
Pop9	DD	SPCON	14_17888847_T_C	chr14	17145272	17967174	ENSSSCG00000021805
Pop9	DD	SPCON	3_19241804_A_G	chr3	19224317	19959871	ENSSSCG00000036275, ENSSSCG00000007818, ENSSSCG00000007814, ENSSSCG00000007815, ENSSSCG00000007816, ENSSSCG00000007817, ENSSSCG00000043923
Pop9	DD	SPMOT	12_55373496_A_G	chr12	55060998	55431991	ENSSSCG00000024416, ENSSSCG00000018005, ENSSSCG00000029441, ENSSSCG00000018007, ENSSSCG00000018008, ENSSSCG00000018009, ENSSSCG00000052373, ENSSSCG00000059974, ENSSSCG00000062096, ENSSSCG00000054680
Pop9	DD	SPMOT	12_59383793_G_A	chr12	58917775	59537046	ENSSSCG00000018026, ENSSSCG00000034049, ENSSSCG00000018029, ENSSSCG00000025254, ENSSSCG00000018031, ENSSSCG00000036776, ENSSSCG00000018032, ENSSSCG00000018033, ENSSSCG00000018034, ENSSSCG00000035103, ENSSSCG00000018039, ENSSSCG00000023747, ENSSSCG00000036482, ENSSSCG00000035051, ENSSSCG00000034364, ENSSSCG00000044615, ENSSSCG00000062758, ENSSSCG00000046461, ENSSSCG00000038146, ENSSSCG00000018456,…
Pop9	DD	SPMOT	18_20785178_C_T	chr18	20785178	20785178	NA
Pop9	DD	SPMOT	2_117609453_A_G	chr2	117609453	117623186	NA
Pop9	DD	SPMOT	2_6745023_A_C	chr2	6478290	7134921	ENSSSCG00000012975, ENSSSCG00000012985, ENSSSCG00000012984, ENSSSCG00000012981, ENSSSCG00000012982, ENSSSCG00000012983, ENSSSCG00000037531, ENSSSCG00000012986, ENSSSCG00000012988, ENSSSCG00000020737, ENSSSCG00000035604, ENSSSCG00000027361, ENSSSCG00000012978, ENSSSCG00000012980, ENSSSCG00000058858, ENSSSCG00000012992, ENSSSCG00000012993, ENSSSCG00000012995, ENSSSCG00000012996, ENSSSCG00000012997,…
Pop9	DD	SPMOT	2_7310793_C_T	chr2	7279655	7316703	ENSSSCG00000023890, ENSSSCG00000013017, ENSSSCG00000045555, ENSSSCG00000046741, ENSSSCG00000018349, ENSSSCG00000019906
Pop9	DD	SPMOT	3_13365815_G_A	chr3	13328210	13702757	ENSSSCG00000007727, ENSSSCG00000053770, ENSSSCG00000024747, ENSSSCG00000019149
Pop9	DD	SPMOT	4_111202193_C_T	chr4	110897248	111335258	ENSSSCG00000006836, ENSSSCG00000033292, ENSSSCG00000037816, ENSSSCG00000020842, ENSSSCG00000006840, ENSSSCG00000006841, ENSSSCG00000021440, ENSSSCG00000006842, ENSSSCG00000032160, ENSSSCG00000018682, ENSSSCG00000006845
Pop9	DD	SPMOT	5_66659605_T_C	chr5	66659419	66727800	ENSSSCG00000000730
Pop9	DD	SPMOT	6_119657427_G_A	chr6	119657427	119669054	NA
Pop9	DD	SPMOT	6_153997129_C_T	chr6	153995981	153997523	NA
Pop9	DD	SPMOT	6_21380680_G_A	chr6	21380680	21392064	NA
Pop9	DD	SPMOT	6_97265548_C_T	chr6	97265548	97647533	ENSSSCG00000034765, ENSSSCG00000060225, ENSSSCG00000028126, ENSSSCG00000022163, ENSSSCG00000024162
Pop9	DD	SPMOT	9_19087244_C_T	chr9	18291255	19305737	ENSSSCG00000014904
Pop10	LL	NMSP	11_73377921_C_T	chr11	73368877	73400772	NA
Pop10	LL	NMSP	12_12693329_T_C	chr12	12623757	12718152	ENSSSCG00000023992
Pop10	LL	NMSP	7_18604164_A_G	chr7	18573020	19392488	ENSSSCG00000001091, ENSSSCG00000001090, ENSSSCG00000021696, ENSSSCG00000001085, ENSSSCG00000035559, ENSSSCG00000001087, ENSSSCG00000001089, ENSSSCG00000057632, ENSSSCG00000001088, ENSSSCG00000062434, ENSSSCG00000057284, ENSSSCG00000059297, ENSSSCG00000061295, ENSSSCG00000059942, ENSSSCG00000018322, ENSSSCG00000026343
Pop10	LL	NSP	11_73377921_C_T	chr11	73368877	73400772	NA
Pop10	LL	NSP	12_12693329_T_C	chr12	12623757	12718152	ENSSSCG00000023992
Pop10	LL	NSP	7_18604164_A_G	chr7	18573020	19392488	ENSSSCG00000001091, ENSSSCG00000001090, ENSSSCG00000021696, ENSSSCG00000001085, ENSSSCG00000035559, ENSSSCG00000001087, ENSSSCG00000001089, ENSSSCG00000057632, ENSSSCG00000001088, ENSSSCG00000062434, ENSSSCG00000057284, ENSSSCG00000059297, ENSSSCG00000061295, ENSSSCG00000059942, ENSSSCG00000018322, ENSSSCG00000026343
Pop10	LL	NSP	7_76901392_T_C	chr7	76901392	76901392	ENSSSCG00000033721
Pop10	LL	SEMVOL	9_67094902_C_T	chr9	66182789	67107932	ENSSSCG00000026547, ENSSSCG00000039370, ENSSSCG00000015645, ENSSSCG00000015639, ENSSSCG00000021487, ENSSSCG00000025182, ENSSSCG00000022398, ENSSSCG00000026269, ENSSSCG00000020783, ENSSSCG00000021041, ENSSSCG00000040720, ENSSSCG00000036352, ENSSSCG00000015290, ENSSSCG00000015638, ENSSSCG00000058534
Pop10	LL	SPABR	12_12694262_T_A	chr12	12685860	12736231	ENSSSCG00000023992
Pop10	LL	SPABR	13_14202918_T_C	chr13	14202199	14822283	ENSSSCG00000040057, ENSSSCG00000041813, ENSSSCG00000028258, ENSSSCG00000049580, ENSSSCG00000061021, ENSSSCG00000041500, ENSSSCG00000048827, ENSSSCG00000055704, ENSSSCG00000057798, ENSSSCG00000062415, ENSSSCG00000058603, ENSSSCG00000021532, ENSSSCG00000039262
Pop10	LL	SPABR	13_7686200_A_T	chr13	7295748	8167228	ENSSSCG00000054835, ENSSSCG00000052479, ENSSSCG00000060772, ENSSSCG00000053279
Pop10	LL	SPABR	14_137754959_C_G	chr14	137754871	137755173	NA
Pop10	LL	SPABR	14_23000622_C_T	chr14	23000622	23016525	ENSSSCG00000027583
Pop10	LL	SPABR	4_123325027_T_C	chr4	123325027	123363326	ENSSSCG00000006890
Pop10	LL	SPABR	5_90999164_A_G	chr5	90010722	91056895	ENSSSCG00000055305, ENSSSCG00000061113, ENSSSCG00000056254, ENSSSCG00000055328, ENSSSCG00000057335, ENSSSCG00000035790, ENSSSCG00000051747, ENSSSCG00000044340, ENSSSCG00000050856, ENSSSCG00000061252, ENSSSCG00000042412, ENSSSCG00000062959, ENSSSCG00000041723, ENSSSCG00000063493, ENSSSCG00000051329, ENSSSCG00000062577, ENSSSCG00000054508, ENSSSCG00000052592, ENSSSCG00000055214, ENSSSCG00000051727,…
Pop10	LL	SPCON	10_19148239_G_A	chr10	19148053	19148239	NA
Pop10	LL	SPCON	12_12693224_G_A	chr12	12623757	12718152	ENSSSCG00000023992
Pop10	LL	SPCON	13_170261017_G_A	chr13	169732073	171243412	ENSSSCG00000011999, ENSSSCG00000060454, ENSSSCG00000062939, ENSSSCG00000052413, ENSSSCG00000030085
Pop10	LL	SPCON	14_134122690_A_G	chr14	134122690	134144767	ENSSSCG00000056519
Pop10	LL	SPCON	15_21049498_C_A	chr15	20861346	21049498	ENSSSCG00000015711
Pop10	LL	SPCON	4_6488315_T_C	chr4	5592583	6504773	ENSSSCG00000005941
Pop10	LL	SPCON	6_33589657_C_G	chr6	33585725	33626243	ENSSSCG00000045088
Pop10	LL	SPCON	7_19111392_G_T	chr7	19030320	19344882	ENSSSCG00000001085, ENSSSCG00000035559, ENSSSCG00000001087, ENSSSCG00000001089, ENSSSCG00000057632, ENSSSCG00000001088, ENSSSCG00000018322
Pop10	LL	SPCON	8_19451492_G_A	chr8	19442635	19451553	ENSSSCG00000028632
Pop10	LL	SPCON	8_23967631_T_C	chr8	23967631	24493687	NA
Pop10	LL	SPMOT	1_150391017_T_C	chr1	149641531	151378000	ENSSSCG00000027654, ENSSSCG00000004874, ENSSSCG00000004875, ENSSSCG00000020859, ENSSSCG00000032494, ENSSSCG00000004873, ENSSSCG00000041473, ENSSSCG00000042817, ENSSSCG00000059196, ENSSSCG00000048151, ENSSSCG00000060257, ENSSSCG00000054884, ENSSSCG00000059462, ENSSSCG00000058077, ENSSSCG00000053207, ENSSSCG00000059330, ENSSSCG00000057193, ENSSSCG00000054752, ENSSSCG00000060335
Pop10	LL	SPMOT	1_240944880_C_A	chr1	240819701	241942840	ENSSSCG00000005382, ENSSSCG00000005383, ENSSSCG00000038914, ENSSSCG00000005385, ENSSSCG00000005386, ENSSSCG00000040634, ENSSSCG00000005388, ENSSSCG00000005380, ENSSSCG00000052960, ENSSSCG00000056508, ENSSSCG00000042369, ENSSSCG00000055191, ENSSSCG00000052571, ENSSSCG00000053410, ENSSSCG00000055756, ENSSSCG00000053898, ENSSSCG00000056870, ENSSSCG00000041432
Pop10	LL	SPMOT	1_253210845_A_C	chr1	253210845	253605747	ENSSSCG00000005469, ENSSSCG00000060411, ENSSSCG00000026194, ENSSSCG00000005471, ENSSSCG00000005472, ENSSSCG00000060784
Pop10	LL	SPMOT	13_14205165_G_A	chr13	14201331	14205165	NA
Pop10	LL	SPMOT	5_72024167_A_G	chr5	71621301	72441993	ENSSSCG00000000789, ENSSSCG00000000783, ENSSSCG00000053020, ENSSSCG00000000784, ENSSSCG00000061721, ENSSSCG00000058613, ENSSSCG00000055785
Pop10	LL	SPMOT	5_90999164_A_G	chr5	90010722	91056895	ENSSSCG00000055305, ENSSSCG00000061113, ENSSSCG00000056254, ENSSSCG00000055328, ENSSSCG00000057335, ENSSSCG00000035790, ENSSSCG00000051747, ENSSSCG00000044340, ENSSSCG00000050856, ENSSSCG00000061252, ENSSSCG00000042412, ENSSSCG00000062959, ENSSSCG00000041723, ENSSSCG00000063493, ENSSSCG00000051329, ENSSSCG00000062577, ENSSSCG00000054508, ENSSSCG00000052592, ENSSSCG00000055214, ENSSSCG00000051727,…
Pop10	LL	SPMOT	9_12708242_A_G	chr9	12705811	12709374	ENSSSCG00000014891
Pop11	YY	NMSP	6_41269317_G_A	chr6	41239197	41301899	NA
Pop11	YY	NSP	10_20552021_T_C	chr10	20321547	20957466	ENSSSCG00000021897, ENSSSCG00000010903, ENSSSCG00000010900, ENSSSCG00000032380
Pop11	YY	SEMVOL	12_34177698_G_A	chr12	34015350	34640724	ENSSSCG00000035193, ENSSSCG00000017624, ENSSSCG00000017623, ENSSSCG00000017626, ENSSSCG00000020962, ENSSSCG00000047954, ENSSSCG00000017630, ENSSSCG00000017635, ENSSSCG00000017636, ENSSSCG00000017637, ENSSSCG00000017638, ENSSSCG00000034752, ENSSSCG00000017640, ENSSSCG00000052473, ENSSSCG00000054659, ENSSSCG00000063040, ENSSSCG00000033200, ENSSSCG00000059425, ENSSSCG00000054899, ENSSSCG00000062649,…
Pop11	YY	SPABR	1_12668748_T_G	chr1	12668748	12720407	ENSSSCG00000004074
Pop11	YY	SPABR	11_70579221_T_C	chr11	70579221	70579221	NA
Pop11	YY	SPABR	16_72493524_A_C	chr16	71904075	72769496	ENSSSCG00000017089, ENSSSCG00000017091, ENSSSCG00000036438, ENSSSCG00000048920, ENSSSCG00000017094, ENSSSCG00000039763, ENSSSCG00000024126, ENSSSCG00000036387, ENSSSCG00000017095, ENSSSCG00000053250, ENSSSCG00000043306, ENSSSCG00000045595, ENSSSCG00000061930, ENSSSCG00000048997, ENSSSCG00000063228, ENSSSCG00000046805, ENSSSCG00000055382, ENSSSCG00000059906, ENSSSCG00000057392, ENSSSCG00000063132,…
Pop11	YY	SPABR	4_56816362_G_A	chr4	56104383	57816155	ENSSSCG00000006159, ENSSSCG00000006156, ENSSSCG00000006160, ENSSSCG00000052833, ENSSSCG00000048309, ENSSSCG00000006161, ENSSSCG00000006155, ENSSSCG00000006162, ENSSSCG00000048552, ENSSSCG00000044703, ENSSSCG00000046309, ENSSSCG00000059158, ENSSSCG00000045252, ENSSSCG00000060991, ENSSSCG00000061448, ENSSSCG00000052621, ENSSSCG00000063037, ENSSSCG00000050145, ENSSSCG00000054100, ENSSSCG00000018693
Pop11	YY	SPABR	6_21772547_C_T	chr6	21418776	22122465	ENSSSCG00000054522, ENSSSCG00000057773, ENSSSCG00000060445, ENSSSCG00000057063, ENSSSCG00000050473, ENSSSCG00000041709, ENSSSCG00000059294, ENSSSCG00000059554, ENSSSCG00000052623, ENSSSCG00000058413, ENSSSCG00000060453, ENSSSCG00000061059, ENSSSCG00000058256, ENSSSCG00000043338, ENSSSCG00000057859, ENSSSCG00000054509, ENSSSCG00000058883, ENSSSCG00000052562, ENSSSCG00000063418, ENSSSCG00000019425
Pop11	YY	SPABR	7_529273_G_A	chr7	183079	594696	ENSSSCG00000000985, ENSSSCG00000041494, ENSSSCG00000063194, ENSSSCG00000062092
Pop11	YY	SPABR	8_127307831_T_C	chr8	127307831	127309756	NA
Pop11	YY	SPCON	10_20340659_G_A	chr10	20299141	21029431	ENSSSCG00000021897, ENSSSCG00000010904, ENSSSCG00000010903, ENSSSCG00000010900, ENSSSCG00000032380
Pop11	YY	SPCON	16_46180693_T_C	chr16	45180766	46552080	ENSSSCG00000063417, ENSSSCG00000016957, ENSSSCG00000016958, ENSSSCG00000051805, ENSSSCG00000053414, ENSSSCG00000045659, ENSSSCG00000053373, ENSSSCG00000060484, ENSSSCG00000057257, ENSSSCG00000062490, ENSSSCG00000057584, ENSSSCG00000062286, ENSSSCG00000053587, ENSSSCG00000060309, ENSSSCG00000048461, ENSSSCG00000016956
Pop11	YY	SPCON	17_58902230_A_G	chr17	58073999	59030588	ENSSSCG00000007510, ENSSSCG00000007511, ENSSSCG00000007512, ENSSSCG00000007513, ENSSSCG00000007514, ENSSSCG00000007515, ENSSSCG00000007516, ENSSSCG00000007517, ENSSSCG00000007520, ENSSSCG00000052445, ENSSSCG00000043056, ENSSSCG00000048549, ENSSSCG00000048041, ENSSSCG00000061393, ENSSSCG00000056365, ENSSSCG00000058885, ENSSSCG00000053667, ENSSSCG00000057194, ENSSSCG00000061015, ENSSSCG00000055293,…
Pop11	YY	SPCON	4_20621099_A_G	chr4	20614139	21429058	ENSSSCG00000006009, ENSSSCG00000006008, ENSSSCG00000033577, ENSSSCG00000052761, ENSSSCG00000052540, ENSSSCG00000059481, ENSSSCG00000055197, ENSSSCG00000050717
Pop11	YY	SPCON	6_71304692_A_G	chr6	71154034	71769935	ENSSSCG00000003417, ENSSSCG00000025667, ENSSSCG00000003421, ENSSSCG00000062839, ENSSSCG00000023126, ENSSSCG00000003410, ENSSSCG00000055869, ENSSSCG00000003412, ENSSSCG00000003413, ENSSSCG00000003414, ENSSSCG00000037325
Pop11	YY	SPCON	7_15835658_A_G	chr7	15835658	16504806	ENSSSCG00000040178, ENSSSCG00000001080, ENSSSCG00000055482
Pop11	YY	SPMOT	10_23532566_C_T	chr10	23509061	23532566	ENSSSCG00000024784
Pop11	YY	SPMOT	13_14360713_C_T	chr13	14360713	14360713	NA
Pop11	YY	SPMOT	1_8082983_A_G	chr1	8082983	8082983	NA
Pop11	YY	SPMOT	18_15187064_G_A	chr18	15187064	15187064	NA
Pop11	YY	SPMOT	18_33963811_C_T	chr18	33546289	34220534	ENSSSCG00000061899, ENSSSCG00000043840, ENSSSCG00000016651, ENSSSCG00000025602, ENSSSCG00000016649
Pop11	YY	SPMOT	2_135717788_T_C	chr2	135614989	135818389	ENSSSCG00000014293
Pop11	YY	SPMOT	3_5907902_C_A	chr3	5907902	5907902	NA
Pop11	YY	SPMOT	3_99038645_A_T	chr3	98054100	99693246	ENSSSCG00000008467, ENSSSCG00000042474, ENSSSCG00000008468, ENSSSCG00000055182, ENSSSCG00000046007, ENSSSCG00000062391, ENSSSCG00000056720, ENSSSCG00000045166, ENSSSCG00000062299, ENSSSCG00000053673, ENSSSCG00000061222, ENSSSCG00000061134, ENSSSCG00000059842, ENSSSCG00000060894, ENSSSCG00000054287, ENSSSCG00000056889, ENSSSCG00000054193, ENSSSCG00000055415, ENSSSCG00000057462, ENSSSCG00000061216,…
Pop11	YY	SPMOT	6_152094939_C_T	chr6	151323465	152288341	ENSSSCG00000003823, ENSSSCG00000023243, ENSSSCG00000055193, ENSSSCG00000052882, ENSSSCG00000050509, ENSSSCG00000057950, ENSSSCG00000052964, ENSSSCG00000058377, ENSSSCG00000046052, ENSSSCG00000042411, ENSSSCG00000052100, ENSSSCG00000052890, ENSSSCG00000057724, ENSSSCG00000055171, ENSSSCG00000060125, ENSSSCG00000059054
Pop11	YY	SPMOT	7_739714_T_C	chr7	700014	768381	ENSSSCG00000037195, ENSSSCG00000000994, ENSSSCG00000045333
Pop11	YY	SPMOT	8_12040697_C_T	chr8	11858354	12356562	ENSSSCG00000029227, ENSSSCG00000056415, ENSSSCG00000061180
Pop11	YY	SPMOT	8_29965438_A_G	chr8	29965438	30005511	ENSSSCG00000042707

## Sheet: Table S5
Table S5 The functional annotation of candidate genes satisfied with genome wide significant threshold derived from single-breed GWASs
FDR, False discovery rate.
Category	Term	Gene_counts	Pvalue	Gene_list	Enrichment_fold	Bonferroni	Benjamini	FDR
INTERPRO	IPR011161:MHC_I-like_Ag-recog	11	1.73665e-11	ENSSSCG00000001394, ENSSSCG00000060989, ENSSSCG00000024161, ENSSSCG00000001229, ENSSSCG00000056738, ENSSSCG00000052432, ENSSSCG00000001396, ENSSSCG00000001341, ENSSSCG00000001395, ENSSSCG00000001398, ENSSSCG00000062469	24.7552	9.60364e-09	7.35028e-09	7.07116e-09
INTERPRO	IPR037055:MHC_I-like_Ag-recog_sf	11	2.65833e-11	ENSSSCG00000001394, ENSSSCG00000060989, ENSSSCG00000024161, ENSSSCG00000001229, ENSSSCG00000056738, ENSSSCG00000052432, ENSSSCG00000001396, ENSSSCG00000001341, ENSSSCG00000001395, ENSSSCG00000001398, ENSSSCG00000062469	23.7844	1.47006e-08	7.35028e-09	7.07116e-09
GOTERM_BP_DIRECT	GO:0002486~antigen processing and presentation of endogenous peptide antigen via MHC class I via ER pathway, TAP-independent	8	1.03679e-09	ENSSSCG00000001394, ENSSSCG00000001229, ENSSSCG00000056738, ENSSSCG00000052432, ENSSSCG00000001396, ENSSSCG00000001341, ENSSSCG00000001395, ENSSSCG00000001398	37.9639	6.73911e-07	3.36437e-07	3.36437e-07
GOTERM_BP_DIRECT	GO:0002476~antigen processing and presentation of endogenous peptide antigen via MHC class Ib	8	1.03679e-09	ENSSSCG00000001394, ENSSSCG00000001229, ENSSSCG00000056738, ENSSSCG00000052432, ENSSSCG00000001396, ENSSSCG00000001341, ENSSSCG00000001395, ENSSSCG00000001398	37.9639	6.73911e-07	3.36437e-07	3.36437e-07
INTERPRO	IPR001039:MHC_I_a_a1/a2	8	4.43255e-09	ENSSSCG00000060989, ENSSSCG00000024161, ENSSSCG00000001229, ENSSSCG00000056738, ENSSSCG00000052432, ENSSSCG00000001396, ENSSSCG00000001398, ENSSSCG00000062469	31.5066	2.45119e-06	6.13436e-07	5.90141e-07
INTERPRO	IPR011162:MHC_I/II-like_Ag-recog	11	4.43715e-09	ENSSSCG00000001394, ENSSSCG00000060989, ENSSSCG00000024161, ENSSSCG00000001229, ENSSSCG00000056738, ENSSSCG00000052432, ENSSSCG00000001396, ENSSSCG00000001341, ENSSSCG00000001395, ENSSSCG00000001398, ENSSSCG00000062469	14.4405	2.45374e-06	6.13436e-07	5.90141e-07
GOTERM_MF_DIRECT	GO:0042605~peptide antigen binding	8	1.00312e-08	ENSSSCG00000001394, ENSSSCG00000001229, ENSSSCG00000056738, ENSSSCG00000052432, ENSSSCG00000001396, ENSSSCG00000001341, ENSSSCG00000001395, ENSSSCG00000001398	28.3837	2.16673e-06	2.16673e-06	2.1567e-06
INTERPRO	IPR003006:Ig/MHC_CS	11	2.22666e-08	ENSSSCG00000001394, ENSSSCG00000060989, ENSSSCG00000024161, ENSSSCG00000001229, ENSSSCG00000056738, ENSSSCG00000052432, ENSSSCG00000001396, ENSSSCG00000001341, ENSSSCG00000001395, ENSSSCG00000001398, ENSSSCG00000062469	12.2526	1.23134e-05	2.46269e-06	2.36917e-06
UP_SEQ_FEATURE	DOMAIN:Ig-like	25	3.80367e-08	ENSSSCG00000011999, ENSSSCG00000001394, ENSSSCG00000060989, ENSSSCG00000029284, ENSSSCG00000024161, ENSSSCG00000056738, ENSSSCG00000052432, ENSSSCG00000017236, ENSSSCG00000014136, ENSSSCG00000002915, ENSSSCG00000002927, ENSSSCG00000014293, ENSSSCG00000001229, ENSSSCG00000002884, ENSSSCG00000002887, ENSSSCG00000033918, ENSSSCG00000027989, ENSSSCG00000001396, ENSSSCG00000001341, ENSSSCG00000001395,…	3.83043	9.20484e-06	9.20488e-06	8.97666e-06
INTERPRO	IPR007110:Ig-like_dom	25	4.82452e-08	ENSSSCG00000011999, ENSSSCG00000001394, ENSSSCG00000060989, ENSSSCG00000029284, ENSSSCG00000024161, ENSSSCG00000056738, ENSSSCG00000052432, ENSSSCG00000017236, ENSSSCG00000014136, ENSSSCG00000002915, ENSSSCG00000002927, ENSSSCG00000014293, ENSSSCG00000001229, ENSSSCG00000002884, ENSSSCG00000002887, ENSSSCG00000033918, ENSSSCG00000027989, ENSSSCG00000001396, ENSSSCG00000001341, ENSSSCG00000001395,…	3.78685	2.66792e-05	4.4466e-06	4.27774e-06
GOTERM_BP_DIRECT	GO:0001916~positive regulation of T cell mediated cytotoxicity	8	4.96688e-08	ENSSSCG00000001394, ENSSSCG00000001229, ENSSSCG00000056738, ENSSSCG00000052432, ENSSSCG00000001396, ENSSSCG00000001341, ENSSSCG00000001395, ENSSSCG00000001398	22.7783	3.22842e-05	1.0745e-05	1.0745e-05
UP_KW_CELLULAR_COMPONENT	KW-0490~MHC I	7	6.35988e-08	ENSSSCG00000060989, ENSSSCG00000024161, ENSSSCG00000001229, ENSSSCG00000056738, ENSSSCG00000052432, ENSSSCG00000001398, ENSSSCG00000062469	31.4144	1.39917e-06	1.39917e-06	1.39917e-06
INTERPRO	IPR036179:Ig-like_dom_sf	26	8.41086e-08	ENSSSCG00000024161, ENSSSCG00000056738, ENSSSCG00000052432, ENSSSCG00000014136, ENSSSCG00000002927, ENSSSCG00000002884, ENSSSCG00000002887, ENSSSCG00000033918, ENSSSCG00000027989, ENSSSCG00000001396, ENSSSCG00000001395, ENSSSCG00000023267, ENSSSCG00000001398, ENSSSCG00000011999, ENSSSCG00000001394, ENSSSCG00000060989, ENSSSCG00000029284, ENSSSCG00000017236, ENSSSCG00000017237, ENSSSCG00000002915,…	3.54839	4.6511e-05	6.64458e-06	6.39225e-06
INTERPRO	IPR003597:Ig_C1-set	11	2.22992e-07	ENSSSCG00000001394, ENSSSCG00000060989, ENSSSCG00000024161, ENSSSCG00000001229, ENSSSCG00000056738, ENSSSCG00000052432, ENSSSCG00000001396, ENSSSCG00000001341, ENSSSCG00000001395, ENSSSCG00000001398, ENSSSCG00000062469	9.62702	0.000123307	1.54143e-05	1.48289e-05
SMART	SM00407:IGc1	11	6.91669e-07	ENSSSCG00000001394, ENSSSCG00000060989, ENSSSCG00000024161, ENSSSCG00000001229, ENSSSCG00000056738, ENSSSCG00000052432, ENSSSCG00000001396, ENSSSCG00000001341, ENSSSCG00000001395, ENSSSCG00000001398, ENSSSCG00000062469	8.328	7.81556e-05	7.81586e-05	7.47003e-05
INTERPRO	IPR013783:Ig-like_fold	26	1.38774e-05	ENSSSCG00000024161, ENSSSCG00000056738, ENSSSCG00000052432, ENSSSCG00000014136, ENSSSCG00000002927, ENSSSCG00000002884, ENSSSCG00000002887, ENSSSCG00000033918, ENSSSCG00000001396, ENSSSCG00000001395, ENSSSCG00000023267, ENSSSCG00000001398, ENSSSCG00000011999, ENSSSCG00000001394, ENSSSCG00000060989, ENSSSCG00000029284, ENSSSCG00000017236, ENSSSCG00000017237, ENSSSCG00000002915, ENSSSCG00000014293,…	2.67204	0.0076449	0.000852692	0.000820311
UP_SEQ_FEATURE	DOMAIN:MHC class I-like antigen recognition-like	5	7.07727e-05	ENSSSCG00000001229, ENSSSCG00000056738, ENSSSCG00000052432, ENSSSCG00000001396, ENSSSCG00000001398	22.002	0.0169817	0.00856349	0.00835117
GOTERM_MF_DIRECT	GO:0005102~receptor binding	10	8.01666e-05	ENSSSCG00000001394, ENSSSCG00000001229, ENSSSCG00000056738, ENSSSCG00000052432, ENSSSCG00000002919, ENSSSCG00000001396, ENSSSCG00000001341, ENSSSCG00000002918, ENSSSCG00000001395, ENSSSCG00000001398	5.55901	0.0171676	0.008658	0.00861791
INTERPRO	IPR010579:MHC_I_a_C	4	0.000193741	ENSSSCG00000001229, ENSSSCG00000052432, ENSSSCG00000001396, ENSSSCG00000001341	33.9302	0.101608	0.0107139	0.010307
KEGG_PATHWAY	ssc05203:Viral carcinogenesis	9	0.000225898	ENSSSCG00000016590, ENSSSCG00000021867, ENSSSCG00000001229, ENSSSCG00000056738, ENSSSCG00000052432, ENSSSCG00000001396, ENSSSCG00000029425, ENSSSCG00000001398, ENSSSCG00000061414	5.4	0.0269665	0.0101659	0.00940975
KEGG_PATHWAY	ssc04145:Phagosome	8	0.000232433	ENSSSCG00000001229, ENSSSCG00000056738, ENSSSCG00000052432, ENSSSCG00000001379, ENSSSCG00000001401, ENSSSCG00000001396, ENSSSCG00000009555, ENSSSCG00000001398	6.35586	0.0277358	0.0101659	0.00940975
INTERPRO	IPR013162:CD80_C2-set	5	0.000270789	ENSSSCG00000002915, ENSSSCG00000011999, ENSSSCG00000029284, ENSSSCG00000002887, ENSSSCG00000002893	15.7533	0.139091	0.0136133	0.0130963
KEGG_PATHWAY	ssc05332:Graft-versus-host disease	5	0.000327546	ENSSSCG00000001229, ENSSSCG00000056738, ENSSSCG00000052432, ENSSSCG00000001396, ENSSSCG00000001398	14.7692	0.0388642	0.0101659	0.00940975
KEGG_PATHWAY	ssc04514:Cell adhesion molecules	8	0.000336062	ENSSSCG00000001229, ENSSSCG00000056738, ENSSSCG00000002887, ENSSSCG00000052432, ENSSSCG00000001396, ENSSSCG00000001398, ENSSSCG00000002893, ENSSSCG00000014136	5.98442	0.0398544	0.0101659	0.00940975
INTERPRO	IPR006574:PRY	6	0.000374501	ENSSSCG00000001235, ENSSSCG00000001234, ENSSSCG00000001236, ENSSSCG00000001233, ENSSSCG00000001342, ENSSSCG00000001232	9.72999	0.187092	0.0172582	0.0166029
KEGG_PATHWAY	ssc05330:Allograft rejection	5	0.000437142	ENSSSCG00000001229, ENSSSCG00000056738, ENSSSCG00000052432, ENSSSCG00000001396, ENSSSCG00000001398	13.7143	0.0515306	0.0105788	0.00979198
INTERPRO	IPR013312:GPR40-rel_orph	3	0.000480464	ENSSSCG00000036427, ENSSSCG00000032438, ENSSSCG00000002891	82.7049	0.233377	0.0204382	0.0196621
UP_SEQ_FEATURE	ZN_FING:B box-type	3	0.000482576	ENSSSCG00000001235, ENSSSCG00000001234, ENSSSCG00000001233	82.5075	0.110247	0.0389278	0.0379627
INTERPRO	IPR013320:ConA-like_dom_sf	10	0.000602611	ENSSSCG00000017012, ENSSSCG00000015726, ENSSSCG00000038066, ENSSSCG00000001235, ENSSSCG00000001234, ENSSSCG00000001236, ENSSSCG00000009565, ENSSSCG00000001233, ENSSSCG00000001342, ENSSSCG00000001232	4.25765	0.283476	0.0238031	0.0228992
KEGG_PATHWAY	ssc04940:Type I diabetes mellitus	5	0.000730937	ENSSSCG00000001229, ENSSSCG00000056738, ENSSSCG00000052432, ENSSSCG00000001396, ENSSSCG00000001398	12	0.0846747	0.0147406	0.0136442
SMART	SM00589:PRY	6	0.000738565	ENSSSCG00000001235, ENSSSCG00000001234, ENSSSCG00000001236, ENSSSCG00000001233, ENSSSCG00000001342, ENSSSCG00000001232	8.28347	0.0800985	0.0338863	0.0323869
UP_SEQ_FEATURE	DOMAIN:B box-type	6	0.000845193	ENSSSCG00000001235, ENSSSCG00000001234, ENSSSCG00000001236, ENSSSCG00000001233, ENSSSCG00000001342, ENSSSCG00000001232	8.14889	0.185046	0.0451657	0.0440459
SMART	SM00336:BBOX	6	0.000899635	ENSSSCG00000001235, ENSSSCG00000001234, ENSSSCG00000001236, ENSSSCG00000001233, ENSSSCG00000001342, ENSSSCG00000001232	7.93346	0.0967036	0.0338863	0.0323869
UP_SEQ_FEATURE	REGION:Disordered	145	0.000933177	ENSSSCG00000001382, ENSSSCG00000005184, ENSSSCG00000040989, ENSSSCG00000005182, ENSSSCG00000005183, ENSSSCG00000005180, ENSSSCG00000012034, ENSSSCG00000002908, ENSSSCG00000036886, ENSSSCG00000002904, ENSSSCG00000060190, ENSSSCG00000002906, ENSSSCG00000002905, ENSSSCG00000035162, ENSSSCG00000062012, ENSSSCG00000002902, ENSSSCG00000009551, ENSSSCG00000001379, ENSSSCG00000009553, ENSSSCG00000029425,…	1.1761	0.202229	0.0451657	0.0440459
INTERPRO	IPR000315:Znf_B-box	6	0.000935356	ENSSSCG00000001235, ENSSSCG00000001234, ENSSSCG00000001236, ENSSSCG00000001233, ENSSSCG00000001342, ENSSSCG00000001232	7.97155	0.403988	0.0344835	0.033174
UP_KW_BIOLOGICAL_PROCESS	KW-0391~Immunity	10	0.00104834	ENSSSCG00000060989, ENSSSCG00000024161, ENSSSCG00000001229, ENSSSCG00000056738, ENSSSCG00000052432, ENSSSCG00000002919, ENSSSCG00000001376, ENSSSCG00000001233, ENSSSCG00000001398, ENSSSCG00000062469	3.73999	0.0380656	0.0387886	0.0356436
SMART	SM00181:EGF	9	0.00145479	ENSSSCG00000017012, ENSSSCG00000009558, ENSSSCG00000015726, ENSSSCG00000009565, ENSSSCG00000017018, ENSSSCG00000014894, ENSSSCG00000014136, ENSSSCG00000029503	4.12153	0.151692	0.0410979	0.0392794
KEGG_PATHWAY	ssc05320:Autoimmune thyroid disease	5	0.00159219	ENSSSCG00000001229, ENSSSCG00000056738, ENSSSCG00000052432, ENSSSCG00000001396, ENSSSCG00000001398	9.76271	0.17536	0.0275222	0.0254751
KEGG_PATHWAY	ssc04612:Antigen processing and presentation	5	0.00203068	ENSSSCG00000001229, ENSSSCG00000056738, ENSSSCG00000052432, ENSSSCG00000001396, ENSSSCG00000001398	9.14286	0.218048	0.030714	0.0284295
KEGG_PATHWAY	ssc05416:Viral myocarditis	5	0.00347872	ENSSSCG00000001229, ENSSSCG00000056738, ENSSSCG00000052432, ENSSSCG00000001396, ENSSSCG00000001398	7.89041	0.344042	0.0467695	0.0432908
KEGG_PATHWAY	ssc04144:Endocytosis	8	0.0043863	ENSSSCG00000016593, ENSSSCG00000001229, ENSSSCG00000056738, ENSSSCG00000009562, ENSSSCG00000052432, ENSSSCG00000001396, ENSSSCG00000008642, ENSSSCG00000001398	3.84	0.412518	0.0530743	0.0491266

## Sheet: Table S6
Table S6 The list of QTL information with candidate genes derived from GWAS meta-analysis
Trait_name	Lead_SNP	Chromosome	QTL_Left	QTL_Right	Candidate_genes
NMSP	10_22691841_T_C	chr10	21696411	23590740	ENSSSCG00000024444, ENSSSCG00000024975, ENSSSCG00000027314, ENSSSCG00000032735, ENSSSCG00000033737, ENSSSCG00000021706, ENSSSCG00000024784, ENSSSCG00000027928, ENSSSCG00000010912, ENSSSCG00000010911, ENSSSCG00000055738, ENSSSCG00000050131, ENSSSCG00000062980, ENSSSCG00000054305, ENSSSCG00000058814, ENSSSCG00000062910, ENSSSCG00000056774, ENSSSCG00000063163, ENSSSCG00000046670, ENSSSCG00000053773,…
NMSP	10_54128118_T_C	chr10	53978206	54172867	ENSSSCG00000061262, ENSSSCG00000052654, ENSSSCG00000060123, ENSSSCG00000062343, ENSSSCG00000057451, ENSSSCG00000061427, ENSSSCG00000059903, ENSSSCG00000051987
NMSP	10_56728899_C_A	chr10	56615769	56735637	ENSSSCG00000062456, ENSSSCG00000055907
NMSP	1_109614779_C_T	chr1	109184803	110444906	ENSSSCG00000024088, ENSSSCG00000046767, ENSSSCG00000004572, ENSSSCG00000004573, ENSSSCG00000036431, ENSSSCG00000055870, ENSSSCG00000035016, ENSSSCG00000055636, ENSSSCG00000062745, ENSSSCG00000046421, ENSSSCG00000043256, ENSSSCG00000054830, ENSSSCG00000052465, ENSSSCG00000018544
NMSP	1_202761522_A_G	chr1	201895009	203333192	ENSSSCG00000005167, ENSSSCG00000005164, ENSSSCG00000028406, ENSSSCG00000050047, ENSSSCG00000005166, ENSSSCG00000061715, ENSSSCG00000049786, ENSSSCG00000056042, ENSSSCG00000055858, ENSSSCG00000045852, ENSSSCG00000061521, ENSSSCG00000053586, ENSSSCG00000019549
NMSP	12_24958756_G_A	chr12	24606164	25334886	ENSSSCG00000023128, ENSSSCG00000030269, ENSSSCG00000033286, ENSSSCG00000027677, ENSSSCG00000017532, ENSSSCG00000017533, ENSSSCG00000017534, ENSSSCG00000047569, ENSSSCG00000017535, ENSSSCG00000017540, ENSSSCG00000017539, ENSSSCG00000017538, ENSSSCG00000017537, ENSSSCG00000061856, ENSSSCG00000041971, ENSSSCG00000017541, ENSSSCG00000017542, ENSSSCG00000017543, ENSSSCG00000017544, ENSSSCG00000025638,…
NMSP	12_35569119_A_G	chr12	34586380	36569003	ENSSSCG00000017665, ENSSSCG00000022659, ENSSSCG00000017667, ENSSSCG00000017668, ENSSSCG00000017669, ENSSSCG00000017670, ENSSSCG00000017671, ENSSSCG00000017672, ENSSSCG00000017673, ENSSSCG00000021384, ENSSSCG00000017638, ENSSSCG00000034752, ENSSSCG00000017640, ENSSSCG00000017641, ENSSSCG00000017642, ENSSSCG00000017643, ENSSSCG00000050173, ENSSSCG00000017645, ENSSSCG00000023955, ENSSSCG00000038932,…
NMSP	13_11129366_A_C	chr13	11034611	11168106	ENSSSCG00000036033
NMSP	13_1490845_T_G	chr13	532350	2337411	ENSSSCG00000011178, ENSSSCG00000047763, ENSSSCG00000049932, ENSSSCG00000039788, ENSSSCG00000058471, ENSSSCG00000011179, ENSSSCG00000032424, ENSSSCG00000011181, ENSSSCG00000011182, ENSSSCG00000011183, ENSSSCG00000029094, ENSSSCG00000037430, ENSSSCG00000011186, ENSSSCG00000054192, ENSSSCG00000037830, ENSSSCG00000048842, ENSSSCG00000060385, ENSSSCG00000051871
NMSP	13_207689867_G_A	chr13	207537562	208316599	ENSSSCG00000038089, ENSSSCG00000030696, ENSSSCG00000012089, ENSSSCG00000023041, ENSSSCG00000022506, ENSSSCG00000025133, ENSSSCG00000012088, ENSSSCG00000028571, ENSSSCG00000062232, ENSSSCG00000048463, ENSSSCG00000057439
NMSP	14_116757895_C_T	chr14	116588975	117181719	ENSSSCG00000057123, ENSSSCG00000063505, ENSSSCG00000056981, ENSSSCG00000020604
NMSP	14_17893200_T_C	chr14	17685393	18845334	ENSSSCG00000021805, ENSSSCG00000042330, ENSSSCG00000063474, ENSSSCG00000058586, ENSSSCG00000055069
NMSP	14_24091092_G_A	chr14	23528654	24547639	ENSSSCG00000009744, ENSSSCG00000009748, ENSSSCG00000009745, ENSSSCG00000009746, ENSSSCG00000009747, ENSSSCG00000062741, ENSSSCG00000058668
NMSP	14_74945205_C_T	chr14	74624196	74949998	ENSSSCG00000010278, ENSSSCG00000038545, ENSSSCG00000010280, ENSSSCG00000037377, ENSSSCG00000010281, ENSSSCG00000023662, ENSSSCG00000010283, ENSSSCG00000059909
NMSP	16_75139642_C_T	chr16	74343843	75323175	ENSSSCG00000017103, ENSSSCG00000017102, ENSSSCG00000017101, ENSSSCG00000048006, ENSSSCG00000049394, ENSSSCG00000041001, ENSSSCG00000061117, ENSSSCG00000052608, ENSSSCG00000050440
NMSP	17_16711143_A_C	chr17	15870756	17709844	ENSSSCG00000027439, ENSSSCG00000021353, ENSSSCG00000007056, ENSSSCG00000063408, ENSSSCG00000050164, ENSSSCG00000025527, ENSSSCG00000044805, ENSSSCG00000054123, ENSSSCG00000059047, ENSSSCG00000062527
NMSP	17_3947688_A_T	chr17	3052558	4869856	ENSSSCG00000006979, ENSSSCG00000021988, ENSSSCG00000041353, ENSSSCG00000006980, ENSSSCG00000006981, ENSSSCG00000006982, ENSSSCG00000061532, ENSSSCG00000055993, ENSSSCG00000053550, ENSSSCG00000063282, ENSSSCG00000056382, ENSSSCG00000053731, ENSSSCG00000038686, ENSSSCG00000044006
NMSP	1_92944923_A_G	chr1	92944923	92944923	NA
NMSP	2_13428613_A_G	chr2	13349049	13640945	ENSSSCG00000039659, ENSSSCG00000058094, ENSSSCG00000061610, ENSSSCG00000031326, ENSSSCG00000051375, ENSSSCG00000059948, ENSSSCG00000027553, ENSSSCG00000040919, ENSSSCG00000033998, ENSSSCG00000029468, ENSSSCG00000029059, ENSSSCG00000036359, ENSSSCG00000035585, ENSSSCG00000023379, ENSSSCG00000031163
NMSP	2_142778423_G_A	chr2	142605849	143396968	ENSSSCG00000014379, ENSSSCG00000036597, ENSSSCG00000027852, ENSSSCG00000053951, ENSSSCG00000036516, ENSSSCG00000021414, ENSSSCG00000036961, ENSSSCG00000036348, ENSSSCG00000031384, ENSSSCG00000025141, ENSSSCG00000027371, ENSSSCG00000046808, ENSSSCG00000040315, ENSSSCG00000031533, ENSSSCG00000044449, ENSSSCG00000014387, ENSSSCG00000014388, ENSSSCG00000014389, ENSSSCG00000014390, ENSSSCG00000014391,…
NMSP	2_881331_G_A	chr2	225511	1407640	ENSSSCG00000023537, ENSSSCG00000033260, ENSSSCG00000012844, ENSSSCG00000049665, ENSSSCG00000012843, ENSSSCG00000012842, ENSSSCG00000012836, ENSSSCG00000012835, ENSSSCG00000038364, ENSSSCG00000037847, ENSSSCG00000032911, ENSSSCG00000050462, ENSSSCG00000039784, ENSSSCG00000048217, ENSSSCG00000012847, ENSSSCG00000012846, ENSSSCG00000012845, ENSSSCG00000024389, ENSSSCG00000024569, ENSSSCG00000037427,…
NMSP	3_122464238_A_G	chr3	121564843	122963428	ENSSSCG00000008619, ENSSSCG00000008621, ENSSSCG00000056536, ENSSSCG00000055521, ENSSSCG00000058304, ENSSSCG00000008664, ENSSSCG00000062532, ENSSSCG00000052640
NMSP	3_25678720_A_T	chr3	24852905	26149328	ENSSSCG00000007862, ENSSSCG00000007858, ENSSSCG00000026453, ENSSSCG00000007860, ENSSSCG00000007859, ENSSSCG00000007861, ENSSSCG00000007851, ENSSSCG00000031876, ENSSSCG00000046747, ENSSSCG00000007864, ENSSSCG00000034720, ENSSSCG00000025203, ENSSSCG00000052142, ENSSSCG00000007853, ENSSSCG00000007854, ENSSSCG00000007855, ENSSSCG00000034074, ENSSSCG00000007857, ENSSSCG00000024748, ENSSSCG00000030033,…
NMSP	3_44499732_C_T	chr3	43565178	44967255	ENSSSCG00000008090, ENSSSCG00000008089, ENSSSCG00000008092, ENSSSCG00000032288, ENSSSCG00000039214, ENSSSCG00000008094, ENSSSCG00000008098, ENSSSCG00000008097, ENSSSCG00000048125, ENSSSCG00000008096, ENSSSCG00000008099, ENSSSCG00000008101, ENSSSCG00000042065, ENSSSCG00000026954, ENSSSCG00000008103, ENSSSCG00000008105, ENSSSCG00000006050, ENSSSCG00000008106, ENSSSCG00000061316, ENSSSCG00000051586,…
NMSP	3_57787967_T_C	chr3	57280472	57992692	ENSSSCG00000036224, ENSSSCG00000008207, ENSSSCG00000008208, ENSSSCG00000008209, ENSSSCG00000036354, ENSSSCG00000025106, ENSSSCG00000063249, ENSSSCG00000008215, ENSSSCG00000023294, ENSSSCG00000008213, ENSSSCG00000045267, ENSSSCG00000053396
NMSP	3_70571202_C_T	chr3	69581492	71464730	ENSSSCG00000008309, ENSSSCG00000036942, ENSSSCG00000008310, ENSSSCG00000048602, ENSSSCG00000047106, ENSSSCG00000008311, ENSSSCG00000022162, ENSSSCG00000008307, ENSSSCG00000008308, ENSSSCG00000008312, ENSSSCG00000022708, ENSSSCG00000038394, ENSSSCG00000059093, ENSSSCG00000019101, ENSSSCG00000052543
NMSP	3_98429482_C_T	chr3	97429933	99429200	ENSSSCG00000038660, ENSSSCG00000008464, ENSSSCG00000008465, ENSSSCG00000008466, ENSSSCG00000008467, ENSSSCG00000049471, ENSSSCG00000042474, ENSSSCG00000008468, ENSSSCG00000055182, ENSSSCG00000046007, ENSSSCG00000054930, ENSSSCG00000060478, ENSSSCG00000059927, ENSSSCG00000057383, ENSSSCG00000062391, ENSSSCG00000056720, ENSSSCG00000045166, ENSSSCG00000062299, ENSSSCG00000053673, ENSSSCG00000061222,…
NMSP	4_113312962_C_T	chr4	113110882	114261658	ENSSSCG00000053286, ENSSSCG00000018415
NMSP	4_128058326_T_C	chr4	127940192	128422935	ENSSSCG00000046581, ENSSSCG00000044103, ENSSSCG00000041094, ENSSSCG00000061028, ENSSSCG00000052070, ENSSSCG00000062868, ENSSSCG00000060113, ENSSSCG00000053026, ENSSSCG00000020218
NMSP	4_16479403_C_T	chr4	16333058	16641894	ENSSSCG00000056684, ENSSSCG00000021586, ENSSSCG00000046722, ENSSSCG00000048085, ENSSSCG00000054866
NMSP	4_93517704_A_C	chr4	92517861	94005009	ENSSSCG00000006466, ENSSSCG00000006467, ENSSSCG00000006474, ENSSSCG00000006478, ENSSSCG00000006481, ENSSSCG00000006480, ENSSSCG00000006479, ENSSSCG00000006475, ENSSSCG00000006472, ENSSSCG00000035121, ENSSSCG00000006468, ENSSSCG00000006469, ENSSSCG00000006470, ENSSSCG00000006471, ENSSSCG00000006486, ENSSSCG00000006487, ENSSSCG00000006488, ENSSSCG00000006489, ENSSSCG00000006490, ENSSSCG00000006491,…
NMSP	4_9698229_A_G	chr4	9689190	10172764	ENSSSCG00000057295, ENSSSCG00000055115, ENSSSCG00000031717, ENSSSCG00000056041
NMSP	5_12601260_G_A	chr5	12056486	13586113	ENSSSCG00000040453, ENSSSCG00000031866, ENSSSCG00000000156, ENSSSCG00000000157, ENSSSCG00000000158, ENSSSCG00000000160, ENSSSCG00000000161, ENSSSCG00000000162, ENSSSCG00000036971, ENSSSCG00000000164, ENSSSCG00000039109, ENSSSCG00000038968, ENSSSCG00000000167, ENSSSCG00000000159, ENSSSCG00000041669, ENSSSCG00000048045, ENSSSCG00000059218, ENSSSCG00000059264, ENSSSCG00000063101
NMSP	5_40078511_C_G	chr5	39107009	41075944	ENSSSCG00000000522, ENSSSCG00000000523, ENSSSCG00000027503, ENSSSCG00000044141, ENSSSCG00000043676, ENSSSCG00000054779, ENSSSCG00000058614, ENSSSCG00000053232, ENSSSCG00000000527, ENSSSCG00000026719, ENSSSCG00000038998, ENSSSCG00000052150, ENSSSCG00000052613, ENSSSCG00000061804
NMSP	5_68388434_A_G	chr5	67710034	69125703	ENSSSCG00000000751, ENSSSCG00000029464, ENSSSCG00000033412, ENSSSCG00000000753, ENSSSCG00000000754, ENSSSCG00000000755, ENSSSCG00000000759, ENSSSCG00000052463, ENSSSCG00000000757, ENSSSCG00000026537, ENSSSCG00000000760, ENSSSCG00000023976, ENSSSCG00000039585, ENSSSCG00000059113, ENSSSCG00000050988, ENSSSCG00000043186, ENSSSCG00000060039, ENSSSCG00000058476, ENSSSCG00000053051, ENSSSCG00000061688,…
NMSP	6_42688467_T_C	chr6	41689393	43687912	ENSSSCG00000036294, ENSSSCG00000002857, ENSSSCG00000022948, ENSSSCG00000025152, ENSSSCG00000040905, ENSSSCG00000022312, ENSSSCG00000002865, ENSSSCG00000002862, ENSSSCG00000002863, ENSSSCG00000002864, ENSSSCG00000002867, ENSSSCG00000002868, ENSSSCG00000025139, ENSSSCG00000022521, ENSSSCG00000002860, ENSSSCG00000002859, ENSSSCG00000035222, ENSSSCG00000033695, ENSSSCG00000002866, ENSSSCG00000051830,…
NMSP	6_71361052_G_A	chr6	70370392	72294589	ENSSSCG00000003398, ENSSSCG00000003431, ENSSSCG00000022208, ENSSSCG00000057215, ENSSSCG00000003417, ENSSSCG00000003432, ENSSSCG00000003407, ENSSSCG00000003405, ENSSSCG00000003435, ENSSSCG00000003433, ENSSSCG00000003434, ENSSSCG00000022401, ENSSSCG00000025667, ENSSSCG00000003421, ENSSSCG00000062839, ENSSSCG00000003419, ENSSSCG00000003423, ENSSSCG00000023126, ENSSSCG00000003410, ENSSSCG00000055869,…
NMSP	7_29585502_G_A	chr7	28655751	30326197	ENSSSCG00000001520, ENSSSCG00000001521, ENSSSCG00000001523, ENSSSCG00000029539, ENSSSCG00000033526, ENSSSCG00000001497, ENSSSCG00000001498, ENSSSCG00000001499, ENSSSCG00000001500, ENSSSCG00000001501, ENSSSCG00000001502, ENSSSCG00000001503, ENSSSCG00000001504, ENSSSCG00000001505, ENSSSCG00000001506, ENSSSCG00000054523, ENSSSCG00000001509, ENSSSCG00000001510, ENSSSCG00000001511, ENSSSCG00000001512,…
NMSP	7_31342235_A_G	chr7	30343070	32325353	ENSSSCG00000027053, ENSSSCG00000036573, ENSSSCG00000001527, ENSSSCG00000037476, ENSSSCG00000001531, ENSSSCG00000001532, ENSSSCG00000001533, ENSSSCG00000001534, ENSSSCG00000001535, ENSSSCG00000001536, ENSSSCG00000001537, ENSSSCG00000001538, ENSSSCG00000001539, ENSSSCG00000001546, ENSSSCG00000001543, ENSSSCG00000001544, ENSSSCG00000035972, ENSSSCG00000001549, ENSSSCG00000001550, ENSSSCG00000001551,…
NMSP	7_4703181_C_T	chr7	3896830	4911177	ENSSSCG00000024310, ENSSSCG00000001021, ENSSSCG00000001022, ENSSSCG00000038886, ENSSSCG00000001024, ENSSSCG00000001025, ENSSSCG00000032355, ENSSSCG00000052423, ENSSSCG00000057323, ENSSSCG00000054700, ENSSSCG00000063361, ENSSSCG00000052219, ENSSSCG00000059699, ENSSSCG00000062087, ENSSSCG00000058002, ENSSSCG00000058911, ENSSSCG00000062690, ENSSSCG00000043207, ENSSSCG00000060969, ENSSSCG00000043136,…
NMSP	9_123264702_A_G	chr9	122622562	123348579	ENSSSCG00000015541, ENSSSCG00000041310, ENSSSCG00000062474, ENSSSCG00000048488, ENSSSCG00000061710, ENSSSCG00000015543, ENSSSCG00000058066, ENSSSCG00000053582, ENSSSCG00000062368
NMSP	9_47636599_T_C	chr9	47240863	48440455	ENSSSCG00000015135, ENSSSCG00000015126, ENSSSCG00000036307, ENSSSCG00000028237, ENSSSCG00000037406, ENSSSCG00000015129, ENSSSCG00000015131, ENSSSCG00000055670, ENSSSCG00000023728, ENSSSCG00000042642, ENSSSCG00000028517, ENSSSCG00000051213, ENSSSCG00000063177, ENSSSCG00000055148, ENSSSCG00000041436, ENSSSCG00000045095, ENSSSCG00000041262, ENSSSCG00000057178, ENSSSCG00000037883
NSP	10_22691841_T_C	chr10	21696411	23590740	ENSSSCG00000024444, ENSSSCG00000024975, ENSSSCG00000027314, ENSSSCG00000032735, ENSSSCG00000033737, ENSSSCG00000021706, ENSSSCG00000024784, ENSSSCG00000027928, ENSSSCG00000010912, ENSSSCG00000010911, ENSSSCG00000055738, ENSSSCG00000050131, ENSSSCG00000062980, ENSSSCG00000054305, ENSSSCG00000058814, ENSSSCG00000062910, ENSSSCG00000056774, ENSSSCG00000063163, ENSSSCG00000046670, ENSSSCG00000053773,…
NSP	10_54128118_T_C	chr10	53978206	54172867	ENSSSCG00000061262, ENSSSCG00000052654, ENSSSCG00000060123, ENSSSCG00000062343, ENSSSCG00000057451, ENSSSCG00000061427, ENSSSCG00000059903, ENSSSCG00000051987
NSP	10_56728899_C_A	chr10	56615769	56735637	ENSSSCG00000062456, ENSSSCG00000055907
NSP	1_109614779_C_T	chr1	109184803	110444906	ENSSSCG00000024088, ENSSSCG00000046767, ENSSSCG00000004572, ENSSSCG00000004573, ENSSSCG00000036431, ENSSSCG00000055870, ENSSSCG00000035016, ENSSSCG00000055636, ENSSSCG00000062745, ENSSSCG00000046421, ENSSSCG00000043256, ENSSSCG00000054830, ENSSSCG00000052465, ENSSSCG00000018544
NSP	1_202761522_A_G	chr1	201895009	203333192	ENSSSCG00000005167, ENSSSCG00000005164, ENSSSCG00000028406, ENSSSCG00000050047, ENSSSCG00000005166, ENSSSCG00000061715, ENSSSCG00000049786, ENSSSCG00000056042, ENSSSCG00000055858, ENSSSCG00000045852, ENSSSCG00000061521, ENSSSCG00000053586, ENSSSCG00000019549
NSP	12_24958756_G_A	chr12	24606164	25334886	ENSSSCG00000023128, ENSSSCG00000030269, ENSSSCG00000033286, ENSSSCG00000027677, ENSSSCG00000017532, ENSSSCG00000017533, ENSSSCG00000017534, ENSSSCG00000047569, ENSSSCG00000017535, ENSSSCG00000017540, ENSSSCG00000017539, ENSSSCG00000017538, ENSSSCG00000017537, ENSSSCG00000061856, ENSSSCG00000041971, ENSSSCG00000017541, ENSSSCG00000017542, ENSSSCG00000017543, ENSSSCG00000017544, ENSSSCG00000025638,…
NSP	12_35569119_A_G	chr12	34586380	36569003	ENSSSCG00000017665, ENSSSCG00000022659, ENSSSCG00000017667, ENSSSCG00000017668, ENSSSCG00000017669, ENSSSCG00000017670, ENSSSCG00000017671, ENSSSCG00000017672, ENSSSCG00000017673, ENSSSCG00000021384, ENSSSCG00000017638, ENSSSCG00000034752, ENSSSCG00000017640, ENSSSCG00000017641, ENSSSCG00000017642, ENSSSCG00000017643, ENSSSCG00000050173, ENSSSCG00000017645, ENSSSCG00000023955, ENSSSCG00000038932,…
NSP	13_11129366_A_C	chr13	11034611	11168106	ENSSSCG00000036033
NSP	13_207689867_G_A	chr13	207537562	208316599	ENSSSCG00000038089, ENSSSCG00000030696, ENSSSCG00000012089, ENSSSCG00000023041, ENSSSCG00000022506, ENSSSCG00000025133, ENSSSCG00000012088, ENSSSCG00000028571, ENSSSCG00000062232, ENSSSCG00000048463, ENSSSCG00000057439
NSP	14_116757895_C_T	chr14	116588975	117181719	ENSSSCG00000057123, ENSSSCG00000063505, ENSSSCG00000056981, ENSSSCG00000020604
NSP	14_17893200_T_C	chr14	17685393	18845334	ENSSSCG00000021805, ENSSSCG00000042330, ENSSSCG00000063474, ENSSSCG00000058586, ENSSSCG00000055069
NSP	14_24091092_G_A	chr14	23528654	24547639	ENSSSCG00000009744, ENSSSCG00000009748, ENSSSCG00000009745, ENSSSCG00000009746, ENSSSCG00000009747, ENSSSCG00000062741, ENSSSCG00000058668
NSP	14_74624196_G_T	chr14	74582269	74945205	ENSSSCG00000010278, ENSSSCG00000038545, ENSSSCG00000010280, ENSSSCG00000037377, ENSSSCG00000010281, ENSSSCG00000023662, ENSSSCG00000010283, ENSSSCG00000040734, ENSSSCG00000059909
NSP	15_4250668_C_T	chr15	3348161	4484857	ENSSSCG00000022919, ENSSSCG00000027211, ENSSSCG00000015667, ENSSSCG00000015668, ENSSSCG00000015669, ENSSSCG00000061770, ENSSSCG00000062759, ENSSSCG00000058515, ENSSSCG00000055093, ENSSSCG00000059296, ENSSSCG00000052746, ENSSSCG00000057249, ENSSSCG00000054751, ENSSSCG00000059024, ENSSSCG00000055128, ENSSSCG00000057881, ENSSSCG00000059850, ENSSSCG00000019992
NSP	16_75139642_C_T	chr16	74343843	75323175	ENSSSCG00000017103, ENSSSCG00000017102, ENSSSCG00000017101, ENSSSCG00000048006, ENSSSCG00000049394, ENSSSCG00000041001, ENSSSCG00000061117, ENSSSCG00000052608, ENSSSCG00000050440
NSP	17_16710888_A_G	chr17	15870756	17709844	ENSSSCG00000027439, ENSSSCG00000021353, ENSSSCG00000007056, ENSSSCG00000063408, ENSSSCG00000050164, ENSSSCG00000025527, ENSSSCG00000044805, ENSSSCG00000054123, ENSSSCG00000059047, ENSSSCG00000062527
NSP	1_92944923_A_G	chr1	92944923	92944923	NA
NSP	2_14268060_G_A	chr2	14268060	14268092	NA
NSP	2_142778735_A_G	chr2	142473841	143396943	ENSSSCG00000014379, ENSSSCG00000036597, ENSSSCG00000027852, ENSSSCG00000053951, ENSSSCG00000036516, ENSSSCG00000021414, ENSSSCG00000036961, ENSSSCG00000036348, ENSSSCG00000031384, ENSSSCG00000025141, ENSSSCG00000027371, ENSSSCG00000046808, ENSSSCG00000040315, ENSSSCG00000031533, ENSSSCG00000044449, ENSSSCG00000014387, ENSSSCG00000014388, ENSSSCG00000014389, ENSSSCG00000014390, ENSSSCG00000014391,…
NSP	3_122464238_A_G	chr3	121564843	122963428	ENSSSCG00000008619, ENSSSCG00000008621, ENSSSCG00000056536, ENSSSCG00000055521, ENSSSCG00000058304, ENSSSCG00000008664, ENSSSCG00000062532, ENSSSCG00000052640
NSP	3_12471504_A_C	chr3	11552425	13140764	ENSSSCG00000007720, ENSSSCG00000007721, ENSSSCG00000007722, ENSSSCG00000028635, ENSSSCG00000007723, ENSSSCG00000024045, ENSSSCG00000058246, ENSSSCG00000061755, ENSSSCG00000054218, ENSSSCG00000062800, ENSSSCG00000059390, ENSSSCG00000058486, ENSSSCG00000047001, ENSSSCG00000063158, ENSSSCG00000045286
NSP	3_44499732_C_T	chr3	43565178	44967255	ENSSSCG00000008090, ENSSSCG00000008089, ENSSSCG00000008092, ENSSSCG00000032288, ENSSSCG00000039214, ENSSSCG00000008094, ENSSSCG00000008098, ENSSSCG00000008097, ENSSSCG00000048125, ENSSSCG00000008096, ENSSSCG00000008099, ENSSSCG00000008101, ENSSSCG00000042065, ENSSSCG00000026954, ENSSSCG00000008103, ENSSSCG00000008105, ENSSSCG00000006050, ENSSSCG00000008106, ENSSSCG00000061316, ENSSSCG00000051586,…
NSP	3_57787967_T_C	chr3	57280472	57992692	ENSSSCG00000036224, ENSSSCG00000008207, ENSSSCG00000008208, ENSSSCG00000008209, ENSSSCG00000036354, ENSSSCG00000025106, ENSSSCG00000063249, ENSSSCG00000008215, ENSSSCG00000023294, ENSSSCG00000008213, ENSSSCG00000045267, ENSSSCG00000053396
NSP	3_70571202_C_T	chr3	69581492	71464730	ENSSSCG00000008309, ENSSSCG00000036942, ENSSSCG00000008310, ENSSSCG00000048602, ENSSSCG00000047106, ENSSSCG00000008311, ENSSSCG00000022162, ENSSSCG00000008307, ENSSSCG00000008308, ENSSSCG00000008312, ENSSSCG00000022708, ENSSSCG00000038394, ENSSSCG00000059093, ENSSSCG00000019101, ENSSSCG00000052543
NSP	3_88591667_C_T	chr3	88026958	88673365	ENSSSCG00000042900, ENSSSCG00000044149, ENSSSCG00000054096, ENSSSCG00000043273, ENSSSCG00000061283, ENSSSCG00000052346, ENSSSCG00000061313, ENSSSCG00000060734, ENSSSCG00000059625
NSP	3_98429482_C_T	chr3	97429933	99429200	ENSSSCG00000038660, ENSSSCG00000008464, ENSSSCG00000008465, ENSSSCG00000008466, ENSSSCG00000008467, ENSSSCG00000049471, ENSSSCG00000042474, ENSSSCG00000008468, ENSSSCG00000055182, ENSSSCG00000046007, ENSSSCG00000054930, ENSSSCG00000060478, ENSSSCG00000059927, ENSSSCG00000057383, ENSSSCG00000062391, ENSSSCG00000056720, ENSSSCG00000045166, ENSSSCG00000062299, ENSSSCG00000053673, ENSSSCG00000061222,…
NSP	4_113312962_C_T	chr4	113110882	114261658	ENSSSCG00000053286, ENSSSCG00000018415
NSP	4_93517704_A_C	chr4	92517861	94005009	ENSSSCG00000006466, ENSSSCG00000006467, ENSSSCG00000006474, ENSSSCG00000006478, ENSSSCG00000006481, ENSSSCG00000006480, ENSSSCG00000006479, ENSSSCG00000006475, ENSSSCG00000006472, ENSSSCG00000035121, ENSSSCG00000006468, ENSSSCG00000006469, ENSSSCG00000006470, ENSSSCG00000006471, ENSSSCG00000006486, ENSSSCG00000006487, ENSSSCG00000006488, ENSSSCG00000006489, ENSSSCG00000006490, ENSSSCG00000006491,…
NSP	4_96011751_C_A	chr4	95043309	97011379	ENSSSCG00000037666, ENSSSCG00000006587, ENSSSCG00000027322, ENSSSCG00000022269, ENSSSCG00000049179, ENSSSCG00000006595, ENSSSCG00000006594, ENSSSCG00000051521, ENSSSCG00000006598, ENSSSCG00000006599, ENSSSCG00000006572, ENSSSCG00000028553, ENSSSCG00000034159, ENSSSCG00000006567, ENSSSCG00000006568, ENSSSCG00000006562, ENSSSCG00000053251, ENSSSCG00000006569, ENSSSCG00000006571, ENSSSCG00000006542,…
NSP	4_9701253_T_C	chr4	9689190	10172764	ENSSSCG00000057295, ENSSSCG00000055115, ENSSSCG00000031717, ENSSSCG00000056041
NSP	5_12601260_G_A	chr5	12056486	13586113	ENSSSCG00000040453, ENSSSCG00000031866, ENSSSCG00000000156, ENSSSCG00000000157, ENSSSCG00000000158, ENSSSCG00000000160, ENSSSCG00000000161, ENSSSCG00000000162, ENSSSCG00000036971, ENSSSCG00000000164, ENSSSCG00000039109, ENSSSCG00000038968, ENSSSCG00000000167, ENSSSCG00000000159, ENSSSCG00000041669, ENSSSCG00000048045, ENSSSCG00000059218, ENSSSCG00000059264, ENSSSCG00000063101
NSP	5_68388434_A_G	chr5	67710034	69125703	ENSSSCG00000000751, ENSSSCG00000029464, ENSSSCG00000033412, ENSSSCG00000000753, ENSSSCG00000000754, ENSSSCG00000000755, ENSSSCG00000000759, ENSSSCG00000052463, ENSSSCG00000000757, ENSSSCG00000026537, ENSSSCG00000000760, ENSSSCG00000023976, ENSSSCG00000039585, ENSSSCG00000059113, ENSSSCG00000050988, ENSSSCG00000043186, ENSSSCG00000060039, ENSSSCG00000058476, ENSSSCG00000053051, ENSSSCG00000061688,…
NSP	6_3598265_C_A	chr6	3538934	3850921	ENSSSCG00000002668, ENSSSCG00000002666, ENSSSCG00000002667, ENSSSCG00000056867, ENSSSCG00000060189, ENSSSCG00000052336
NSP	6_42713007_G_A	chr6	41716345	43711060	ENSSSCG00000036294, ENSSSCG00000002857, ENSSSCG00000022948, ENSSSCG00000025152, ENSSSCG00000040905, ENSSSCG00000022312, ENSSSCG00000002865, ENSSSCG00000002862, ENSSSCG00000002863, ENSSSCG00000002864, ENSSSCG00000002867, ENSSSCG00000002868, ENSSSCG00000025139, ENSSSCG00000022521, ENSSSCG00000002860, ENSSSCG00000002859, ENSSSCG00000035222, ENSSSCG00000033695, ENSSSCG00000002866, ENSSSCG00000051830,…
NSP	6_71521573_A_G	chr6	71065924	72515242	ENSSSCG00000003431, ENSSSCG00000022208, ENSSSCG00000057215, ENSSSCG00000003417, ENSSSCG00000003432, ENSSSCG00000003435, ENSSSCG00000003433, ENSSSCG00000003434, ENSSSCG00000022401, ENSSSCG00000025667, ENSSSCG00000003421, ENSSSCG00000062839, ENSSSCG00000003419, ENSSSCG00000003423, ENSSSCG00000023126, ENSSSCG00000003410, ENSSSCG00000055869, ENSSSCG00000003412, ENSSSCG00000003413, ENSSSCG00000003414,…
NSP	7_115873602_C_A	chr7	115577301	116871480	ENSSSCG00000002490, ENSSSCG00000039378, ENSSSCG00000002481, ENSSSCG00000031595, ENSSSCG00000030371, ENSSSCG00000038515, ENSSSCG00000054220, ENSSSCG00000002486, ENSSSCG00000002483, ENSSSCG00000060202, ENSSSCG00000002479, ENSSSCG00000022251, ENSSSCG00000002478, ENSSSCG00000028225, ENSSSCG00000002494, ENSSSCG00000002495, ENSSSCG00000002496, ENSSSCG00000054528, ENSSSCG00000052470, ENSSSCG00000058870,…
NSP	7_29585502_G_A	chr7	28655751	30326197	ENSSSCG00000001520, ENSSSCG00000001521, ENSSSCG00000001523, ENSSSCG00000029539, ENSSSCG00000033526, ENSSSCG00000001497, ENSSSCG00000001498, ENSSSCG00000001499, ENSSSCG00000001500, ENSSSCG00000001501, ENSSSCG00000001502, ENSSSCG00000001503, ENSSSCG00000001504, ENSSSCG00000001505, ENSSSCG00000001506, ENSSSCG00000054523, ENSSSCG00000001509, ENSSSCG00000001510, ENSSSCG00000001511, ENSSSCG00000001512,…
NSP	7_31342235_A_G	chr7	30343070	32325353	ENSSSCG00000027053, ENSSSCG00000036573, ENSSSCG00000001527, ENSSSCG00000037476, ENSSSCG00000001531, ENSSSCG00000001532, ENSSSCG00000001533, ENSSSCG00000001534, ENSSSCG00000001535, ENSSSCG00000001536, ENSSSCG00000001537, ENSSSCG00000001538, ENSSSCG00000001539, ENSSSCG00000001546, ENSSSCG00000001543, ENSSSCG00000001544, ENSSSCG00000035972, ENSSSCG00000001549, ENSSSCG00000001550, ENSSSCG00000001551,…
NSP	7_4703181_C_T	chr7	3896830	4911177	ENSSSCG00000024310, ENSSSCG00000001021, ENSSSCG00000001022, ENSSSCG00000038886, ENSSSCG00000001024, ENSSSCG00000001025, ENSSSCG00000032355, ENSSSCG00000052423, ENSSSCG00000057323, ENSSSCG00000054700, ENSSSCG00000063361, ENSSSCG00000052219, ENSSSCG00000059699, ENSSSCG00000062087, ENSSSCG00000058002, ENSSSCG00000058911, ENSSSCG00000062690, ENSSSCG00000043207, ENSSSCG00000060969, ENSSSCG00000043136,…
NSP	8_18175130_A_G	chr8	17628325	18855012	ENSSSCG00000023001, ENSSSCG00000028814, ENSSSCG00000029275, ENSSSCG00000048996, ENSSSCG00000008756, ENSSSCG00000057930, ENSSSCG00000060341, ENSSSCG00000056776, ENSSSCG00000044530, ENSSSCG00000062315, ENSSSCG00000062971, ENSSSCG00000044219, ENSSSCG00000057201, ENSSSCG00000059923, ENSSSCG00000055727, ENSSSCG00000056049, ENSSSCG00000057258, ENSSSCG00000047254, ENSSSCG00000054309, ENSSSCG00000063310,…
NSP	9_123264702_A_G	chr9	122622562	123348579	ENSSSCG00000015541, ENSSSCG00000041310, ENSSSCG00000062474, ENSSSCG00000048488, ENSSSCG00000061710, ENSSSCG00000015543, ENSSSCG00000058066, ENSSSCG00000053582, ENSSSCG00000062368
NSP	9_47636599_T_C	chr9	47240863	48440455	ENSSSCG00000015135, ENSSSCG00000015126, ENSSSCG00000036307, ENSSSCG00000028237, ENSSSCG00000037406, ENSSSCG00000015129, ENSSSCG00000015131, ENSSSCG00000055670, ENSSSCG00000023728, ENSSSCG00000042642, ENSSSCG00000028517, ENSSSCG00000051213, ENSSSCG00000063177, ENSSSCG00000055148, ENSSSCG00000041436, ENSSSCG00000045095, ENSSSCG00000041262, ENSSSCG00000057178, ENSSSCG00000037883
SEMVOL	10_1256066_C_G	chr10	259095	1505770	ENSSSCG00000010801, ENSSSCG00000010800, ENSSSCG00000031991, ENSSSCG00000032055, ENSSSCG00000010802, ENSSSCG00000037241, ENSSSCG00000040300, ENSSSCG00000032416, ENSSSCG00000053520, ENSSSCG00000043434, ENSSSCG00000044714, ENSSSCG00000062025, ENSSSCG00000052033, ENSSSCG00000030244, ENSSSCG00000041897
SEMVOL	10_13845784_G_T	chr10	13502624	14793923	ENSSSCG00000010860, ENSSSCG00000010861, ENSSSCG00000010862, ENSSSCG00000038646, ENSSSCG00000017768, ENSSSCG00000031664, ENSSSCG00000010853, ENSSSCG00000010854, ENSSSCG00000038188, ENSSSCG00000010855, ENSSSCG00000032299, ENSSSCG00000010858, ENSSSCG00000023971, ENSSSCG00000024180, ENSSSCG00000030675, ENSSSCG00000021310, ENSSSCG00000023660, ENSSSCG00000024288, ENSSSCG00000046588, ENSSSCG00000040100,…
SEMVOL	10_20299206_C_G	chr10	19652850	20731985	ENSSSCG00000034746, ENSSSCG00000029411, ENSSSCG00000010894, ENSSSCG00000024618, ENSSSCG00000010896, ENSSSCG00000010897, ENSSSCG00000021897, ENSSSCG00000054070, ENSSSCG00000057505, ENSSSCG00000010900
SEMVOL	10_33947801_A_G	chr10	33257370	34774139	ENSSSCG00000035454, ENSSSCG00000010999, ENSSSCG00000011000, ENSSSCG00000011001, ENSSSCG00000011002, ENSSSCG00000011003, ENSSSCG00000058178, ENSSSCG00000011004, ENSSSCG00000030408, ENSSSCG00000023807, ENSSSCG00000051410, ENSSSCG00000046623, ENSSSCG00000059953, ENSSSCG00000054061, ENSSSCG00000056025, ENSSSCG00000056552, ENSSSCG00000051170, ENSSSCG00000061585, ENSSSCG00000045657, ENSSSCG00000033595,…
SEMVOL	10_57357190_C_T	chr10	56766166	58207887	ENSSSCG00000011103, ENSSSCG00000011104, ENSSSCG00000011106, ENSSSCG00000024021, ENSSSCG00000011107, ENSSSCG00000036044, ENSSSCG00000033001, ENSSSCG00000049085, ENSSSCG00000062862, ENSSSCG00000057684, ENSSSCG00000061536, ENSSSCG00000052213, ENSSSCG00000056790, ENSSSCG00000060743, ENSSSCG00000058005, ENSSSCG00000052364
SEMVOL	1_11675771_G_A	chr1	11027465	11970978	ENSSSCG00000024361, ENSSSCG00000004065, ENSSSCG00000004068, ENSSSCG00000063189, ENSSSCG00000054849, ENSSSCG00000061397, ENSSSCG00000054741, ENSSSCG00000055261, ENSSSCG00000054787, ENSSSCG00000054439, ENSSSCG00000055819, ENSSSCG00000060766
SEMVOL	1_13736064_C_A	chr1	12821527	14206849	ENSSSCG00000004075, ENSSSCG00000004076, ENSSSCG00000004077, ENSSSCG00000004078, ENSSSCG00000031536, ENSSSCG00000004081, ENSSSCG00000049158, ENSSSCG00000004082, ENSSSCG00000054729, ENSSSCG00000060161, ENSSSCG00000055791, ENSSSCG00000059324
SEMVOL	11_49685991_A_G	chr11	48961380	50612926	ENSSSCG00000009475, ENSSSCG00000009477, ENSSSCG00000009469, ENSSSCG00000031288, ENSSSCG00000009472, ENSSSCG00000009473, ENSSSCG00000009474, ENSSSCG00000043223, ENSSSCG00000059342, ENSSSCG00000059042, ENSSSCG00000054816, ENSSSCG00000059542, ENSSSCG00000057807, ENSSSCG00000055155, ENSSSCG00000061095, ENSSSCG00000054702, ENSSSCG00000019130, ENSSSCG00000057585
SEMVOL	11_78377592_A_C	chr11	77589613	79082434	ENSSSCG00000009565, ENSSSCG00000009566, ENSSSCG00000009567, ENSSSCG00000054303, ENSSSCG00000009555, ENSSSCG00000009554, ENSSSCG00000048674, ENSSSCG00000024103, ENSSSCG00000026536, ENSSSCG00000009563, ENSSSCG00000009560, ENSSSCG00000009561, ENSSSCG00000009562, ENSSSCG00000009564, ENSSSCG00000037561, ENSSSCG00000021158, ENSSSCG00000029503, ENSSSCG00000009558, ENSSSCG00000009557, ENSSSCG00000009556,…
SEMVOL	12_18702168_T_G	chr12	18591227	18754215	ENSSSCG00000017349, ENSSSCG00000037238, ENSSSCG00000017352, ENSSSCG00000017351, ENSSSCG00000029838, ENSSSCG00000056405
SEMVOL	12_21430403_C_G	chr12	21135863	21968789	ENSSSCG00000017445, ENSSSCG00000017437, ENSSSCG00000017438, ENSSSCG00000017439, ENSSSCG00000021668, ENSSSCG00000017441, ENSSSCG00000021755, ENSSSCG00000030350, ENSSSCG00000052790, ENSSSCG00000047939, ENSSSCG00000037569, ENSSSCG00000032172, ENSSSCG00000033085, ENSSSCG00000039030, ENSSSCG00000038114, ENSSSCG00000036987, ENSSSCG00000017458, ENSSSCG00000024067, ENSSSCG00000017459, ENSSSCG00000017460,…
SEMVOL	12_55823931_A_G	chr12	55771491	55989613	ENSSSCG00000062665, ENSSSCG00000057262, ENSSSCG00000060296, ENSSSCG00000052220
SEMVOL	1_261072732_T_G	chr1	260073718	261861506	ENSSSCG00000028117, ENSSSCG00000005506, ENSSSCG00000005508, ENSSSCG00000005507, ENSSSCG00000039972, ENSSSCG00000005510, ENSSSCG00000005511, ENSSSCG00000005512, ENSSSCG00000032297, ENSSSCG00000005514, ENSSSCG00000034749, ENSSSCG00000037508, ENSSSCG00000036639, ENSSSCG00000038200, ENSSSCG00000005518, ENSSSCG00000005519, ENSSSCG00000005524, ENSSSCG00000059001, ENSSSCG00000045304, ENSSSCG00000046469,…
SEMVOL	13_118371356_C_A	chr13	117423188	119352013	ENSSSCG00000011762, ENSSSCG00000011763, ENSSSCG00000011764, ENSSSCG00000011765, ENSSSCG00000011766, ENSSSCG00000011767, ENSSSCG00000011768, ENSSSCG00000011769, ENSSSCG00000011770, ENSSSCG00000039285, ENSSSCG00000037583, ENSSSCG00000060350, ENSSSCG00000063358, ENSSSCG00000057359, ENSSSCG00000059086, ENSSSCG00000057856, ENSSSCG00000052094, ENSSSCG00000060908, ENSSSCG00000061248, ENSSSCG00000063370,…
SEMVOL	13_193776391_C_A	chr13	193776391	194710436	ENSSSCG00000046017, ENSSSCG00000053165, ENSSSCG00000031696, ENSSSCG00000036435, ENSSSCG00000043242, ENSSSCG00000050159, ENSSSCG00000039409, ENSSSCG00000048455, ENSSSCG00000043474, ENSSSCG00000060337, ENSSSCG00000040382, ENSSSCG00000057039, ENSSSCG00000061363, ENSSSCG00000062053, ENSSSCG00000055516, ENSSSCG00000053856, ENSSSCG00000055559, ENSSSCG00000055224, ENSSSCG00000056687, ENSSSCG00000056362,…
SEMVOL	13_207854528_G_A	chr13	207813101	208321108	ENSSSCG00000038089, ENSSSCG00000030696, ENSSSCG00000023041, ENSSSCG00000022506, ENSSSCG00000012088, ENSSSCG00000057439
SEMVOL	13_2650090_T_C	chr13	2490360	3615832	ENSSSCG00000011195, ENSSSCG00000030697, ENSSSCG00000024938, ENSSSCG00000011190, ENSSSCG00000026622, ENSSSCG00000028911, ENSSSCG00000011192, ENSSSCG00000011193, ENSSSCG00000011194, ENSSSCG00000056217, ENSSSCG00000011197, ENSSSCG00000011198, ENSSSCG00000050150, ENSSSCG00000055011, ENSSSCG00000061491
SEMVOL	1_34362822_G_A	chr1	33893502	34982051	ENSSSCG00000004209, ENSSSCG00000033894, ENSSSCG00000042942, ENSSSCG00000049301, ENSSSCG00000048279
SEMVOL	13_80296786_A_G	chr13	79477628	80391402	ENSSSCG00000021203, ENSSSCG00000028562, ENSSSCG00000037344, ENSSSCG00000054708, ENSSSCG00000055839, ENSSSCG00000059936, ENSSSCG00000060407, ENSSSCG00000053353, ENSSSCG00000046938, ENSSSCG00000056463, ENSSSCG00000057835, ENSSSCG00000035771, ENSSSCG00000011662, ENSSSCG00000011663, ENSSSCG00000011664, ENSSSCG00000049490, ENSSSCG00000047849, ENSSSCG00000062784, ENSSSCG00000056079, ENSSSCG00000056628,…
SEMVOL	13_91611167_A_G	chr13	90616161	92533502	ENSSSCG00000011720, ENSSSCG00000033781, ENSSSCG00000031367, ENSSSCG00000022105, ENSSSCG00000011718, ENSSSCG00000055099, ENSSSCG00000011708, ENSSSCG00000058735, ENSSSCG00000011710, ENSSSCG00000053786, ENSSSCG00000022706, ENSSSCG00000031388, ENSSSCG00000047943, ENSSSCG00000032550, ENSSSCG00000011714, ENSSSCG00000036844, ENSSSCG00000011712, ENSSSCG00000062777, ENSSSCG00000032162, ENSSSCG00000011713,…
SEMVOL	14_121696794_A_G	chr14	120838620	122500726	ENSSSCG00000036552, ENSSSCG00000040815, ENSSSCG00000010625, ENSSSCG00000010626, ENSSSCG00000010627, ENSSSCG00000055707, ENSSSCG00000010628, ENSSSCG00000056810, ENSSSCG00000057707, ENSSSCG00000061551, ENSSSCG00000062593, ENSSSCG00000058697, ENSSSCG00000060029, ENSSSCG00000055065, ENSSSCG00000056393, ENSSSCG00000056903, ENSSSCG00000050147, ENSSSCG00000046256, ENSSSCG00000010629, ENSSSCG00000053925,…
SEMVOL	14_126897881_C_T	chr14	126193386	126909171	ENSSSCG00000010660, ENSSSCG00000010656, ENSSSCG00000010657, ENSSSCG00000010658, ENSSSCG00000010659, ENSSSCG00000036758, ENSSSCG00000010655, ENSSSCG00000060936
SEMVOL	14_20387376_C_T	chr14	20386438	20387752	NA
SEMVOL	14_4264305_C_T	chr14	3726838	4329329	ENSSSCG00000061155, ENSSSCG00000040631, ENSSSCG00000009601, ENSSSCG00000028694, ENSSSCG00000059730, ENSSSCG00000051459, ENSSSCG00000060524, ENSSSCG00000042510
SEMVOL	15_129587944_C_A	chr15	129532484	129642977	ENSSSCG00000055424
SEMVOL	15_139803078_C_A	chr15	138803115	140408107	ENSSSCG00000042539, ENSSSCG00000032511, ENSSSCG00000016349, ENSSSCG00000047413, ENSSSCG00000037090, ENSSSCG00000016374, ENSSSCG00000034534, ENSSSCG00000047731, ENSSSCG00000032919, ENSSSCG00000034147, ENSSSCG00000032505, ENSSSCG00000034101, ENSSSCG00000063392, ENSSSCG00000037319, ENSSSCG00000016364, ENSSSCG00000016365, ENSSSCG00000028180, ENSSSCG00000016367, ENSSSCG00000037779, ENSSSCG00000040095,…
SEMVOL	15_5996267_T_G	chr15	5155618	6434221	ENSSSCG00000053720, ENSSSCG00000054579, ENSSSCG00000057755, ENSSSCG00000058905, ENSSSCG00000060959, ENSSSCG00000058504, ENSSSCG00000053212, ENSSSCG00000060279
SEMVOL	15_7819577_C_G	chr15	7520242	8058706	ENSSSCG00000015670, ENSSSCG00000060173, ENSSSCG00000057912, ENSSSCG00000054139, ENSSSCG00000021343
SEMVOL	16_31138565_T_C	chr16	30335188	32009598	ENSSSCG00000016883, ENSSSCG00000060229, ENSSSCG00000056739, ENSSSCG00000054577, ENSSSCG00000052025, ENSSSCG00000056465, ENSSSCG00000055640, ENSSSCG00000063432, ENSSSCG00000062874, ENSSSCG00000058249, ENSSSCG00000062606, ENSSSCG00000061110, ENSSSCG00000055735, ENSSSCG00000058468, ENSSSCG00000062402, ENSSSCG00000058557, ENSSSCG00000055600, ENSSSCG00000059795, ENSSSCG00000057011, ENSSSCG00000059143,…
SEMVOL	16_60344081_C_T	chr16	59354001	61335801	ENSSSCG00000021229, ENSSSCG00000017022, ENSSSCG00000032806, ENSSSCG00000017024, ENSSSCG00000033783, ENSSSCG00000048341, ENSSSCG00000062909, ENSSSCG00000060226, ENSSSCG00000052452, ENSSSCG00000041915, ENSSSCG00000052529, ENSSSCG00000052936, ENSSSCG00000052898, ENSSSCG00000050950, ENSSSCG00000063233, ENSSSCG00000029965, ENSSSCG00000019195, ENSSSCG00000054483, ENSSSCG00000052554, ENSSSCG00000054709
SEMVOL	17_51359123_C_A	chr17	50515266	52261135	ENSSSCG00000031118, ENSSSCG00000007464, ENSSSCG00000007460, ENSSSCG00000025534, ENSSSCG00000027444, ENSSSCG00000051705, ENSSSCG00000022915, ENSSSCG00000030108, ENSSSCG00000057412, ENSSSCG00000007462, ENSSSCG00000007463, ENSSSCG00000035460, ENSSSCG00000007465, ENSSSCG00000007466, ENSSSCG00000033324, ENSSSCG00000036129, ENSSSCG00000032613, ENSSSCG00000030632, ENSSSCG00000027287, ENSSSCG00000007469,…
SEMVOL	18_50527774_A_G	chr18	49911699	51151303	ENSSSCG00000016728, ENSSSCG00000016726, ENSSSCG00000058216, ENSSSCG00000031144, ENSSSCG00000016731, ENSSSCG00000016732, ENSSSCG00000016733, ENSSSCG00000016734, ENSSSCG00000050056, ENSSSCG00000062187, ENSSSCG00000062412, ENSSSCG00000051193, ENSSSCG00000019629, ENSSSCG00000021904, ENSSSCG00000040616, ENSSSCG00000016750, ENSSSCG00000016751, ENSSSCG00000016747, ENSSSCG00000039535, ENSSSCG00000016753,…
SEMVOL	18_7840796_C_T	chr18	7273167	8608051	ENSSSCG00000024900, ENSSSCG00000047566, ENSSSCG00000016486, ENSSSCG00000016487, ENSSSCG00000034639, ENSSSCG00000031100, ENSSSCG00000021933, ENSSSCG00000036925, ENSSSCG00000027039, ENSSSCG00000029612, ENSSSCG00000016488, ENSSSCG00000016489, ENSSSCG00000016491, ENSSSCG00000016492, ENSSSCG00000016493, ENSSSCG00000016472, ENSSSCG00000037471, ENSSSCG00000062134, ENSSSCG00000016469, ENSSSCG00000016473,…
SEMVOL	2_65672512_G_A	chr2	64732063	66006938	ENSSSCG00000032842, ENSSSCG00000013782, ENSSSCG00000013779, ENSSSCG00000013776, ENSSSCG00000013775, ENSSSCG00000013773, ENSSSCG00000013772, ENSSSCG00000013771, ENSSSCG00000033298, ENSSSCG00000013758, ENSSSCG00000013757, ENSSSCG00000013756, ENSSSCG00000013755, ENSSSCG00000013769, ENSSSCG00000013768, ENSSSCG00000013767, ENSSSCG00000013766, ENSSSCG00000013765, ENSSSCG00000045290, ENSSSCG00000013764,…
SEMVOL	3_109064131_C_A	chr3	109003670	109995974	ENSSSCG00000058057, ENSSSCG00000059546, ENSSSCG00000008529, ENSSSCG00000030917, ENSSSCG00000059894, ENSSSCG00000052409, ENSSSCG00000059859, ENSSSCG00000056554, ENSSSCG00000058157, ENSSSCG00000054815, ENSSSCG00000057134, ENSSSCG00000056688, ENSSSCG00000053716, ENSSSCG00000054764, ENSSSCG00000054000, ENSSSCG00000057208
SEMVOL	3_128653646_A_G	chr3	127672791	129653147	ENSSSCG00000008648, ENSSSCG00000008647, ENSSSCG00000008646, ENSSSCG00000054783, ENSSSCG00000062447, ENSSSCG00000046351, ENSSSCG00000058398, ENSSSCG00000042534, ENSSSCG00000020026
SEMVOL	3_19800658_T_C	chr3	19517035	20014169	ENSSSCG00000036275, ENSSSCG00000007818, ENSSSCG00000007817, ENSSSCG00000043923
SEMVOL	3_76720541_A_G	chr3	76302014	77486524	ENSSSCG00000008358, ENSSSCG00000008359, ENSSSCG00000008360, ENSSSCG00000028282, ENSSSCG00000037002, ENSSSCG00000008363, ENSSSCG00000008357, ENSSSCG00000030005, ENSSSCG00000052046, ENSSSCG00000041193
SEMVOL	4_117686654_A_G	chr4	117216915	118515632	ENSSSCG00000061017, ENSSSCG00000006860, ENSSSCG00000006861, ENSSSCG00000006862, ENSSSCG00000006864, ENSSSCG00000047713, ENSSSCG00000006865, ENSSSCG00000006866, ENSSSCG00000006867, ENSSSCG00000006869, ENSSSCG00000028821, ENSSSCG00000006870, ENSSSCG00000006871, ENSSSCG00000006872, ENSSSCG00000006873, ENSSSCG00000006874, ENSSSCG00000035602, ENSSSCG00000052794, ENSSSCG00000055368, ENSSSCG00000060687,…
SEMVOL	4_121174017_C_T	chr4	120325349	121528686	ENSSSCG00000006879, ENSSSCG00000006881, ENSSSCG00000043509, ENSSSCG00000046641, ENSSSCG00000019764, ENSSSCG00000006878, ENSSSCG00000050401, ENSSSCG00000041080, ENSSSCG00000060569, ENSSSCG00000055077, ENSSSCG00000052429
SEMVOL	4_12699323_A_G	chr4	12580666	13282897	ENSSSCG00000058424, ENSSSCG00000055156, ENSSSCG00000045505, ENSSSCG00000050281
SEMVOL	4_18970346_A_C	chr4	18316833	19878672	ENSSSCG00000006003, ENSSSCG00000029324, ENSSSCG00000027762, ENSSSCG00000005994, ENSSSCG00000005995, ENSSSCG00000051469, ENSSSCG00000005996, ENSSSCG00000005997, ENSSSCG00000049630, ENSSSCG00000047247, ENSSSCG00000006001, ENSSSCG00000006002, ENSSSCG00000061377, ENSSSCG00000057468, ENSSSCG00000006000
SEMVOL	4_33516157_C_A	chr4	33309669	34473182	ENSSSCG00000031957, ENSSSCG00000006048, ENSSSCG00000006049, ENSSSCG00000006051, ENSSSCG00000006052, ENSSSCG00000059124, ENSSSCG00000006054, ENSSSCG00000023873, ENSSSCG00000027480, ENSSSCG00000049578, ENSSSCG00000056544, ENSSSCG00000056419, ENSSSCG00000060284, ENSSSCG00000060078, ENSSSCG00000059565, ENSSSCG00000063234, ENSSSCG00000018203
SEMVOL	4_77504628_A_T	chr4	77185739	78099570	ENSSSCG00000028902, ENSSSCG00000033922, ENSSSCG00000006262, ENSSSCG00000006263, ENSSSCG00000006264, ENSSSCG00000006266, ENSSSCG00000006267, ENSSSCG00000059721, ENSSSCG00000060111, ENSSSCG00000055986, ENSSSCG00000051386, ENSSSCG00000052507, ENSSSCG00000051846, ENSSSCG00000054250, ENSSSCG00000060320, ENSSSCG00000062950, ENSSSCG00000056832, ENSSSCG00000059285, ENSSSCG00000057277, ENSSSCG00000060401,…
SEMVOL	5_102186563_T_C	chr5	102103841	103094973	ENSSSCG00000029249, ENSSSCG00000000948, ENSSSCG00000049637, ENSSSCG00000052129, ENSSSCG00000053940, ENSSSCG00000048038, ENSSSCG00000053576, ENSSSCG00000057955, ENSSSCG00000051497, ENSSSCG00000058725, ENSSSCG00000062220, ENSSSCG00000059335, ENSSSCG00000050309, ENSSSCG00000053330
SEMVOL	5_4998461_G_C	chr5	4619496	5958592	ENSSSCG00000000022, ENSSSCG00000039522, ENSSSCG00000000025, ENSSSCG00000000024, ENSSSCG00000028346, ENSSSCG00000027266, ENSSSCG00000000026, ENSSSCG00000060901, ENSSSCG00000000028, ENSSSCG00000038685, ENSSSCG00000000029, ENSSSCG00000000034, ENSSSCG00000000033, ENSSSCG00000000031, ENSSSCG00000000035, ENSSSCG00000000036, ENSSSCG00000054925, ENSSSCG00000051710, ENSSSCG00000062194, ENSSSCG00000042788
SEMVOL	6_136655778_T_C	chr6	136253455	137083689	ENSSSCG00000033425, ENSSSCG00000024494, ENSSSCG00000058761, ENSSSCG00000056965, ENSSSCG00000054405
SEMVOL	6_168138538_T_C	chr6	167288728	168907865	ENSSSCG00000023904, ENSSSCG00000030177, ENSSSCG00000003954, ENSSSCG00000003950, ENSSSCG00000003951, ENSSSCG00000024697, ENSSSCG00000003940, ENSSSCG00000003941, ENSSSCG00000003943, ENSSSCG00000035238, ENSSSCG00000003949, ENSSSCG00000030906, ENSSSCG00000028485, ENSSSCG00000003964, ENSSSCG00000003965, ENSSSCG00000058636, ENSSSCG00000003967, ENSSSCG00000003957, ENSSSCG00000003960, ENSSSCG00000032230,…
SEMVOL	6_44402180_C_T	chr6	43402896	45390381	ENSSSCG00000002917, ENSSSCG00000002918, ENSSSCG00000002919, ENSSSCG00000036886, ENSSSCG00000002879, ENSSSCG00000023267, ENSSSCG00000021867, ENSSSCG00000002927, ENSSSCG00000035222, ENSSSCG00000033695, ENSSSCG00000002869, ENSSSCG00000002872, ENSSSCG00000002873, ENSSSCG00000002875, ENSSSCG00000031169, ENSSSCG00000039166, ENSSSCG00000062729, ENSSSCG00000035876, ENSSSCG00000002877, ENSSSCG00000054422,…
SEMVOL	6_56527709_G_A	chr6	56527709	56527709	NA
SEMVOL	6_74291619_G_A	chr6	73318430	75195325	ENSSSCG00000037676, ENSSSCG00000043303, ENSSSCG00000021026, ENSSSCG00000003455, ENSSSCG00000054068, ENSSSCG00000003459, ENSSSCG00000003460, ENSSSCG00000003464, ENSSSCG00000003463, ENSSSCG00000003461, ENSSSCG00000003468, ENSSSCG00000032950, ENSSSCG00000003466, ENSSSCG00000003465, ENSSSCG00000026103, ENSSSCG00000059667, ENSSSCG00000036026, ENSSSCG00000041935, ENSSSCG00000026345, ENSSSCG00000003470,…
SEMVOL	7_24918081_T_C	chr7	24268338	25051134	ENSSSCG00000061569, ENSSSCG00000061450, ENSSSCG00000031336, ENSSSCG00000001456, ENSSSCG00000001457, ENSSSCG00000043413, ENSSSCG00000001458, ENSSSCG00000063263, ENSSSCG00000001459, ENSSSCG00000001453, ENSSSCG00000001441, ENSSSCG00000030901, ENSSSCG00000038570, ENSSSCG00000001444, ENSSSCG00000038892, ENSSSCG00000030874, ENSSSCG00000033414, ENSSSCG00000027921, ENSSSCG00000062260, ENSSSCG00000001455,…
SEMVOL	7_31031097_G_C	chr7	30057892	32011980	ENSSSCG00000001523, ENSSSCG00000027053, ENSSSCG00000036573, ENSSSCG00000001527, ENSSSCG00000037476, ENSSSCG00000001531, ENSSSCG00000001532, ENSSSCG00000001533, ENSSSCG00000001534, ENSSSCG00000001535, ENSSSCG00000001536, ENSSSCG00000001537, ENSSSCG00000001538, ENSSSCG00000001539, ENSSSCG00000001546, ENSSSCG00000001543, ENSSSCG00000001544, ENSSSCG00000035972, ENSSSCG00000001549, ENSSSCG00000001550,…
SEMVOL	7_74581442_G_A	chr7	73601236	74817665	ENSSSCG00000042858, ENSSSCG00000001977, ENSSSCG00000059880, ENSSSCG00000001978, ENSSSCG00000029370, ENSSSCG00000037475, ENSSSCG00000001979, ENSSSCG00000057971, ENSSSCG00000036577, ENSSSCG00000059710, ENSSSCG00000056219, ENSSSCG00000042623, ENSSSCG00000042047, ENSSSCG00000062816, ENSSSCG00000042526, ENSSSCG00000059450, ENSSSCG00000055655, ENSSSCG00000050445, ENSSSCG00000053980, ENSSSCG00000058144,…
SEMVOL	7_93326620_G_T	chr7	92328784	94267053	ENSSSCG00000002309, ENSSSCG00000002311, ENSSSCG00000032583, ENSSSCG00000002313, ENSSSCG00000002314, ENSSSCG00000002315, ENSSSCG00000002316, ENSSSCG00000049361, ENSSSCG00000060458, ENSSSCG00000026389, ENSSSCG00000054461, ENSSSCG00000058417, ENSSSCG00000042127, ENSSSCG00000034290, ENSSSCG00000020701, ENSSSCG00000028877, ENSSSCG00000028304, ENSSSCG00000036702, ENSSSCG00000039701, ENSSSCG00000002305,…
SEMVOL	8_19782866_A_C	chr8	19684296	19879889	ENSSSCG00000040571, ENSSSCG00000060216, ENSSSCG00000055232
SEMVOL	8_2714474_G_A	chr8	2278171	2722804	ENSSSCG00000008720, ENSSSCG00000032151, ENSSSCG00000033873, ENSSSCG00000008724, ENSSSCG00000008703, ENSSSCG00000051296, ENSSSCG00000059620, ENSSSCG00000056806
SEMVOL	9_12622321_G_A	chr9	12179974	13024779	ENSSSCG00000014882, ENSSSCG00000037251, ENSSSCG00000014884, ENSSSCG00000031979, ENSSSCG00000033822, ENSSSCG00000039494, ENSSSCG00000014887, ENSSSCG00000033506, ENSSSCG00000014892, ENSSSCG00000014891, ENSSSCG00000048333, ENSSSCG00000014893, ENSSSCG00000042960, ENSSSCG00000056695
SEMVOL	9_35144509_C_T	chr9	34642370	35729972	ENSSSCG00000032358, ENSSSCG00000014996, ENSSSCG00000014997, ENSSSCG00000028711, ENSSSCG00000037097, ENSSSCG00000030565, ENSSSCG00000044003, ENSSSCG00000056715, ENSSSCG00000051984, ENSSSCG00000047381, ENSSSCG00000060170, ENSSSCG00000060044, ENSSSCG00000050263
SEMVOL	9_47116576_G_A	chr9	46902607	47155041	NA
SPABR	10_5362112_T_G	chr10	5042531	5362129	NA
SPABR	11_76895149_C_T	chr11	76553310	76974829	ENSSSCG00000034763, ENSSSCG00000044700
SPABR	11_78157605_C_T	chr11	77932776	78770987	ENSSSCG00000009555, ENSSSCG00000009554, ENSSSCG00000048674, ENSSSCG00000024103, ENSSSCG00000026536, ENSSSCG00000009563, ENSSSCG00000009560, ENSSSCG00000037561, ENSSSCG00000021158, ENSSSCG00000029503, ENSSSCG00000009558, ENSSSCG00000009557, ENSSSCG00000009556, ENSSSCG00000009553, ENSSSCG00000052182, ENSSSCG00000053321, ENSSSCG00000045154
SPABR	12_22142406_A_G	chr12	21808927	22423583	ENSSSCG00000017488, ENSSSCG00000017489, ENSSSCG00000017490, ENSSSCG00000017492, ENSSSCG00000021018, ENSSSCG00000017466, ENSSSCG00000017470, ENSSSCG00000017472, ENSSSCG00000017473, ENSSSCG00000017474, ENSSSCG00000017475, ENSSSCG00000017471, ENSSSCG00000017479, ENSSSCG00000017478, ENSSSCG00000017477, ENSSSCG00000052038, ENSSSCG00000017476, ENSSSCG00000036933, ENSSSCG00000035969, ENSSSCG00000029102,…
SPABR	1_266778136_A_G	chr1	265999811	267503731	ENSSSCG00000005602, ENSSSCG00000029169, ENSSSCG00000005604, ENSSSCG00000036926, ENSSSCG00000035968, ENSSSCG00000032752, ENSSSCG00000031426, ENSSSCG00000005607, ENSSSCG00000031440, ENSSSCG00000054910, ENSSSCG00000060476, ENSSSCG00000056592, ENSSSCG00000063069, ENSSSCG00000029098, ENSSSCG00000061878, ENSSSCG00000060379
SPABR	13_13237018_T_C	chr13	12989011	13865280	ENSSSCG00000011216, ENSSSCG00000011217, ENSSSCG00000047535, ENSSSCG00000054615, ENSSSCG00000053093
SPABR	13_202089062_G_T	chr13	201251026	202448690	ENSSSCG00000012066, ENSSSCG00000022318, ENSSSCG00000012065, ENSSSCG00000056032, ENSSSCG00000019614
SPABR	1_37280985_G_A	chr1	37280985	37337133	NA
SPABR	13_90017181_T_C	chr13	89025845	90987714	ENSSSCG00000011694, ENSSSCG00000035354, ENSSSCG00000040460, ENSSSCG00000011698, ENSSSCG00000025293, ENSSSCG00000011703, ENSSSCG00000011704, ENSSSCG00000011699, ENSSSCG00000011700, ENSSSCG00000025468, ENSSSCG00000011701, ENSSSCG00000033018, ENSSSCG00000011705, ENSSSCG00000011706, ENSSSCG00000027459, ENSSSCG00000030260, ENSSSCG00000011708, ENSSSCG00000058735, ENSSSCG00000011710, ENSSSCG00000053786,…
SPABR	14_131898146_C_T	chr14	131851211	131916599	ENSSSCG00000010701
SPABR	15_14054328_A_G	chr15	13982827	14367667	ENSSSCG00000040172
SPABR	15_42050109_G_A	chr15	41154092	42981220	ENSSSCG00000060308, ENSSSCG00000063287, ENSSSCG00000052862, ENSSSCG00000059311, ENSSSCG00000056864, ENSSSCG00000049496, ENSSSCG00000053000, ENSSSCG00000058918, ENSSSCG00000061298, ENSSSCG00000057285, ENSSSCG00000061145, ENSSSCG00000051813, ENSSSCG00000020255, ENSSSCG00000056999, ENSSSCG00000062095, ENSSSCG00000052795, ENSSSCG00000054507, ENSSSCG00000048605, ENSSSCG00000055060, ENSSSCG00000058392,…
SPABR	16_73148281_T_C	chr16	72212496	73512602	ENSSSCG00000024126, ENSSSCG00000036387, ENSSSCG00000017095, ENSSSCG00000053250, ENSSSCG00000061930, ENSSSCG00000048997, ENSSSCG00000063228, ENSSSCG00000046805, ENSSSCG00000055382, ENSSSCG00000059906, ENSSSCG00000057392, ENSSSCG00000063132, ENSSSCG00000053810, ENSSSCG00000062446, ENSSSCG00000058869, ENSSSCG00000059956, ENSSSCG00000021727, ENSSSCG00000019258
SPABR	18_40591500_T_G	chr18	40048122	40776756	ENSSSCG00000054171, ENSSSCG00000022912, ENSSSCG00000021250, ENSSSCG00000038919, ENSSSCG00000022464, ENSSSCG00000023445, ENSSSCG00000047223, ENSSSCG00000043449, ENSSSCG00000026064, ENSSSCG00000062697, ENSSSCG00000060437, ENSSSCG00000024754, ENSSSCG00000042909
SPABR	2_144990760_G_A	chr2	144990704	144990760	NA
SPABR	3_108320555_T_C	chr3	108203058	108646110	ENSSSCG00000008524, ENSSSCG00000020986, ENSSSCG00000056146, ENSSSCG00000019689
SPABR	3_35953531_C_T	chr3	34966867	36572533	ENSSSCG00000007917, ENSSSCG00000020433
SPABR	3_409932_A_G	chr3	401931	1379545	ENSSSCG00000007557, ENSSSCG00000007558, ENSSSCG00000057358, ENSSSCG00000007560, ENSSSCG00000007556, ENSSSCG00000038766, ENSSSCG00000007542, ENSSSCG00000007543, ENSSSCG00000007544, ENSSSCG00000040103, ENSSSCG00000007547, ENSSSCG00000038964, ENSSSCG00000007549, ENSSSCG00000038777, ENSSSCG00000007552, ENSSSCG00000026422, ENSSSCG00000007554, ENSSSCG00000058802, ENSSSCG00000030485, ENSSSCG00000063463,…
SPABR	3_58786175_C_T	chr3	58786175	59782327	ENSSSCG00000008228, ENSSSCG00000008241, ENSSSCG00000008242, ENSSSCG00000008245, ENSSSCG00000008229, ENSSSCG00000030435, ENSSSCG00000028287, ENSSSCG00000008233, ENSSSCG00000008232, ENSSSCG00000033135, ENSSSCG00000062938, ENSSSCG00000027381, ENSSSCG00000022300, ENSSSCG00000008240, ENSSSCG00000008239, ENSSSCG00000008238, ENSSSCG00000008237, ENSSSCG00000050627, ENSSSCG00000008227, ENSSSCG00000008230,…
SPABR	4_123347593_G_A	chr4	122556324	124168454	ENSSSCG00000006890, ENSSSCG00000037549, ENSSSCG00000006892, ENSSSCG00000006893, ENSSSCG00000006894, ENSSSCG00000006888, ENSSSCG00000022447, ENSSSCG00000028620, ENSSSCG00000006889, ENSSSCG00000028310, ENSSSCG00000006897, ENSSSCG00000040439, ENSSSCG00000006898, ENSSSCG00000054448, ENSSSCG00000052762, ENSSSCG00000059490, ENSSSCG00000058491, ENSSSCG00000057623, ENSSSCG00000048647, ENSSSCG00000052405,…
SPABR	4_21753109_T_G	chr4	21436775	22752547	ENSSSCG00000006011, ENSSSCG00000006013, ENSSSCG00000006014, ENSSSCG00000030493, ENSSSCG00000006016, ENSSSCG00000061768, ENSSSCG00000059077, ENSSSCG00000061868, ENSSSCG00000052812, ENSSSCG00000055883, ENSSSCG00000059081, ENSSSCG00000059131, ENSSSCG00000056341, ENSSSCG00000062002, ENSSSCG00000031481, ENSSSCG00000020221
SPABR	6_159930433_C_T	chr6	158930488	160821505	ENSSSCG00000003875, ENSSSCG00000003848, ENSSSCG00000003849, ENSSSCG00000003850, ENSSSCG00000003851, ENSSSCG00000003852, ENSSSCG00000027114, ENSSSCG00000003854, ENSSSCG00000031324, ENSSSCG00000003857, ENSSSCG00000047895, ENSSSCG00000027119, ENSSSCG00000034127, ENSSSCG00000038094, ENSSSCG00000003859, ENSSSCG00000028288, ENSSSCG00000003861, ENSSSCG00000003862, ENSSSCG00000003863, ENSSSCG00000047507,…
SPABR	7_115173399_G_A	chr7	114567640	115303606	ENSSSCG00000002464, ENSSSCG00000040253, ENSSSCG00000002467, ENSSSCG00000039415, ENSSSCG00000002458, ENSSSCG00000051892, ENSSSCG00000002460, ENSSSCG00000002461, ENSSSCG00000054196, ENSSSCG00000038851, ENSSSCG00000053514, ENSSSCG00000047048
SPABR	7_48416836_C_T	chr7	47922496	49055514	ENSSSCG00000027477, ENSSSCG00000001765, ENSSSCG00000041217, ENSSSCG00000001769, ENSSSCG00000001770, ENSSSCG00000001775, ENSSSCG00000001776, ENSSSCG00000038708, ENSSSCG00000040010, ENSSSCG00000001779, ENSSSCG00000001780, ENSSSCG00000001771, ENSSSCG00000032430, ENSSSCG00000001773, ENSSSCG00000050549, ENSSSCG00000062982, ENSSSCG00000053818, ENSSSCG00000062851, ENSSSCG00000055176, ENSSSCG00000061552,…
SPABR	8_133978759_A_G	chr8	133586343	134609441	ENSSSCG00000009230, ENSSSCG00000009231, ENSSSCG00000009232, ENSSSCG00000044214, ENSSSCG00000045096, ENSSSCG00000047937, ENSSSCG00000052709
SPABR	8_8376202_A_G	chr8	7815839	8920239	ENSSSCG00000022358, ENSSSCG00000039778, ENSSSCG00000053364
SPABR	9_28548225_G_C	chr9	27923750	29226809	ENSSSCG00000014970, ENSSSCG00000034879, ENSSSCG00000042256, ENSSSCG00000014972, ENSSSCG00000034924, ENSSSCG00000055851, ENSSSCG00000056609, ENSSSCG00000058183
SPABR	9_41565896_T_A	chr9	41278342	41891825	ENSSSCG00000030095, ENSSSCG00000015054, ENSSSCG00000015049, ENSSSCG00000015050, ENSSSCG00000015052, ENSSSCG00000015053, ENSSSCG00000024497, ENSSSCG00000015051, ENSSSCG00000047220, ENSSSCG00000056458, ENSSSCG00000053238, ENSSSCG00000019301, ENSSSCG00000026450, ENSSSCG00000020486
SPCON	10_33947801_A_G	chr10	33257370	34774139	ENSSSCG00000035454, ENSSSCG00000010999, ENSSSCG00000011000, ENSSSCG00000011001, ENSSSCG00000011002, ENSSSCG00000011003, ENSSSCG00000058178, ENSSSCG00000011004, ENSSSCG00000030408, ENSSSCG00000023807, ENSSSCG00000051410, ENSSSCG00000046623, ENSSSCG00000059953, ENSSSCG00000054061, ENSSSCG00000056025, ENSSSCG00000056552, ENSSSCG00000051170, ENSSSCG00000061585, ENSSSCG00000045657, ENSSSCG00000033595,…
SPCON	10_5362112_T_G	chr10	5042531	5362129	NA
SPCON	10_65231161_G_A	chr10	64667469	65832277	ENSSSCG00000028822, ENSSSCG00000063387, ENSSSCG00000011147, ENSSSCG00000058443, ENSSSCG00000062058, ENSSSCG00000036941, ENSSSCG00000028790, ENSSSCG00000011137, ENSSSCG00000011136, ENSSSCG00000011145, ENSSSCG00000053967, ENSSSCG00000023105, ENSSSCG00000029077, ENSSSCG00000011133, ENSSSCG00000011134, ENSSSCG00000022849, ENSSSCG00000061490, ENSSSCG00000030030, ENSSSCG00000039612, ENSSSCG00000011141,…
SPCON	1_11186218_G_A	chr1	10791105	12174078	ENSSSCG00000024361, ENSSSCG00000004065, ENSSSCG00000004070, ENSSSCG00000004068, ENSSSCG00000063189, ENSSSCG00000054035, ENSSSCG00000051971, ENSSSCG00000054849, ENSSSCG00000061397, ENSSSCG00000054741, ENSSSCG00000055261, ENSSSCG00000054787, ENSSSCG00000054439, ENSSSCG00000055819, ENSSSCG00000058871, ENSSSCG00000052174, ENSSSCG00000052694, ENSSSCG00000060766
SPCON	11_26066696_C_T	chr11	26033375	26391738	ENSSSCG00000009445, ENSSSCG00000009444
SPCON	1_143664368_C_G	chr1	142674047	144638150	ENSSSCG00000004847, ENSSSCG00000035696, ENSSSCG00000004849, ENSSSCG00000004850, ENSSSCG00000004843, ENSSSCG00000004844, ENSSSCG00000004845, ENSSSCG00000038208, ENSSSCG00000004839, ENSSSCG00000004840, ENSSSCG00000026006, ENSSSCG00000053349, ENSSSCG00000052204, ENSSSCG00000062061, ENSSSCG00000054064, ENSSSCG00000060046, ENSSSCG00000061741, ENSSSCG00000057575, ENSSSCG00000053952, ENSSSCG00000058025,…
SPCON	1_202023990_A_T	chr1	201476533	203017777	ENSSSCG00000005164, ENSSSCG00000028406, ENSSSCG00000050047, ENSSSCG00000005166, ENSSSCG00000061715, ENSSSCG00000049786, ENSSSCG00000043817, ENSSSCG00000038797, ENSSSCG00000031075, ENSSSCG00000051765, ENSSSCG00000031149, ENSSSCG00000051680, ENSSSCG00000050619, ENSSSCG00000005163, ENSSSCG00000021504, ENSSSCG00000056042, ENSSSCG00000057745, ENSSSCG00000052950, ENSSSCG00000060748, ENSSSCG00000005150,…
SPCON	1_22426494_G_A	chr1	21427623	23426467	ENSSSCG00000034307, ENSSSCG00000036250, ENSSSCG00000040918, ENSSSCG00000004132, ENSSSCG00000004133, ENSSSCG00000004134, ENSSSCG00000039598, ENSSSCG00000004136, ENSSSCG00000044542, ENSSSCG00000004138, ENSSSCG00000004139, ENSSSCG00000004140, ENSSSCG00000062051, ENSSSCG00000054762, ENSSSCG00000052089, ENSSSCG00000062566, ENSSSCG00000056172, ENSSSCG00000061447, ENSSSCG00000043315, ENSSSCG00000060727,…
SPCON	12_24958756_G_A	chr12	24606164	25334886	ENSSSCG00000023128, ENSSSCG00000030269, ENSSSCG00000033286, ENSSSCG00000027677, ENSSSCG00000017532, ENSSSCG00000017533, ENSSSCG00000017534, ENSSSCG00000047569, ENSSSCG00000017535, ENSSSCG00000017540, ENSSSCG00000017539, ENSSSCG00000017538, ENSSSCG00000017537, ENSSSCG00000061856, ENSSSCG00000041971, ENSSSCG00000017541, ENSSSCG00000017542, ENSSSCG00000017543, ENSSSCG00000017544, ENSSSCG00000025638,…
SPCON	12_34051583_T_C	chr12	33849171	34555238	ENSSSCG00000038505, ENSSSCG00000035193, ENSSSCG00000017624, ENSSSCG00000017623, ENSSSCG00000017626, ENSSSCG00000020962, ENSSSCG00000047954, ENSSSCG00000017630, ENSSSCG00000017635, ENSSSCG00000017636, ENSSSCG00000052473, ENSSSCG00000054659, ENSSSCG00000063040, ENSSSCG00000033200, ENSSSCG00000059425, ENSSSCG00000054899, ENSSSCG00000062649, ENSSSCG00000052803, ENSSSCG00000060678, ENSSSCG00000055140,…
SPCON	12_53451631_T_G	chr12	52836698	53539775	ENSSSCG00000017978, ENSSSCG00000038726, ENSSSCG00000022395, ENSSSCG00000028048, ENSSSCG00000028166, ENSSSCG00000017980, ENSSSCG00000017981, ENSSSCG00000060339, ENSSSCG00000017983, ENSSSCG00000034868, ENSSSCG00000027528, ENSSSCG00000028924, ENSSSCG00000026818, ENSSSCG00000049011, ENSSSCG00000032469, ENSSSCG00000040188, ENSSSCG00000036521, ENSSSCG00000017957, ENSSSCG00000017956, ENSSSCG00000017955,…
SPCON	12_5962258_T_C	chr12	5540024	6011401	ENSSSCG00000033518, ENSSSCG00000036852, ENSSSCG00000040578, ENSSSCG00000034608, ENSSSCG00000017206, ENSSSCG00000021672, ENSSSCG00000017200, ENSSSCG00000017201, ENSSSCG00000017202, ENSSSCG00000017203, ENSSSCG00000017204, ENSSSCG00000017205, ENSSSCG00000023978, ENSSSCG00000051419, ENSSSCG00000038844, ENSSSCG00000036248
SPCON	1_265744080_A_G	chr1	264831246	265922633	ENSSSCG00000005586, ENSSSCG00000005587, ENSSSCG00000005590, ENSSSCG00000005591, ENSSSCG00000005588, ENSSSCG00000005589, ENSSSCG00000005593, ENSSSCG00000005594, ENSSSCG00000034227, ENSSSCG00000005596, ENSSSCG00000005597, ENSSSCG00000058119, ENSSSCG00000059735, ENSSSCG00000056634, ENSSSCG00000063161, ENSSSCG00000018128, ENSSSCG00000019719, ENSSSCG00000018834, ENSSSCG00000005598, ENSSSCG00000005600,…
SPCON	13_11129366_A_C	chr13	11034611	11168106	ENSSSCG00000036033
SPCON	13_206381000_A_G	chr13	205396984	206857889	ENSSSCG00000034731, ENSSSCG00000035037, ENSSSCG00000022568, ENSSSCG00000040779, ENSSSCG00000022857, ENSSSCG00000024320, ENSSSCG00000033653, ENSSSCG00000038816, ENSSSCG00000022290, ENSSSCG00000045186, ENSSSCG00000027745, ENSSSCG00000027357, ENSSSCG00000037061, ENSSSCG00000022164, ENSSSCG00000021698, ENSSSCG00000034758, ENSSSCG00000029511, ENSSSCG00000040224, ENSSSCG00000012087, ENSSSCG00000030016,…
SPCON	14_127276726_T_C	chr14	126357252	127702789	ENSSSCG00000010660, ENSSSCG00000010656, ENSSSCG00000010657, ENSSSCG00000010658, ENSSSCG00000010659, ENSSSCG00000036758, ENSSSCG00000010664, ENSSSCG00000010665, ENSSSCG00000010666, ENSSSCG00000020671, ENSSSCG00000010669, ENSSSCG00000032558, ENSSSCG00000010655, ENSSSCG00000042469, ENSSSCG00000052576, ENSSSCG00000060583, ENSSSCG00000045261, ENSSSCG00000048494, ENSSSCG00000048917, ENSSSCG00000046244
SPCON	14_23049409_C_T	chr14	22884915	24018178	ENSSSCG00000024236, ENSSSCG00000009744, ENSSSCG00000009742, ENSSSCG00000009739, ENSSSCG00000028735, ENSSSCG00000028018, ENSSSCG00000055956, ENSSSCG00000023569, ENSSSCG00000009741, ENSSSCG00000009738, ENSSSCG00000057095, ENSSSCG00000061058, ENSSSCG00000063267, ENSSSCG00000058862, ENSSSCG00000062741, ENSSSCG00000058668, ENSSSCG00000027583, ENSSSCG00000019634
SPCON	14_7768356_A_G	chr14	7419756	7842637	ENSSSCG00000039915, ENSSSCG00000033608, ENSSSCG00000031871, ENSSSCG00000033037, ENSSSCG00000031924, ENSSSCG00000028064, ENSSSCG00000057404, ENSSSCG00000060535, ENSSSCG00000051996, ENSSSCG00000043768, ENSSSCG00000055472
SPCON	15_7678145_G_C	chr15	7449137	8233443	ENSSSCG00000053606, ENSSSCG00000015670, ENSSSCG00000015671, ENSSSCG00000049223, ENSSSCG00000060173, ENSSSCG00000057912, ENSSSCG00000054139, ENSSSCG00000057595, ENSSSCG00000054259, ENSSSCG00000054695, ENSSSCG00000051855, ENSSSCG00000021343
SPCON	16_75478962_G_A	chr16	75338534	75631852	ENSSSCG00000017106, ENSSSCG00000017104, ENSSSCG00000035825
SPCON	16_8553034_A_G	chr16	7553756	9060257	ENSSSCG00000026842, ENSSSCG00000050005, ENSSSCG00000043590, ENSSSCG00000058059, ENSSSCG00000060866, ENSSSCG00000061416, ENSSSCG00000057598, ENSSSCG00000062984, ENSSSCG00000058878, ENSSSCG00000056833, ENSSSCG00000063047, ENSSSCG00000061571, ENSSSCG00000058718, ENSSSCG00000057558, ENSSSCG00000060993, ENSSSCG00000053921
SPCON	16_8673160_A_C	chr16	8656267	8682980	ENSSSCG00000050005
SPCON	17_57110927_T_C	chr17	56533076	57422295	ENSSSCG00000007492, ENSSSCG00000007490, ENSSSCG00000007493, ENSSSCG00000007494, ENSSSCG00000007495, ENSSSCG00000007496, ENSSSCG00000007497, ENSSSCG00000007498, ENSSSCG00000007499, ENSSSCG00000007491, ENSSSCG00000058195, ENSSSCG00000061666
SPCON	2_142778527_G_C	chr2	142473841	143392856	ENSSSCG00000014379, ENSSSCG00000036597, ENSSSCG00000027852, ENSSSCG00000053951, ENSSSCG00000036516, ENSSSCG00000021414, ENSSSCG00000036961, ENSSSCG00000036348, ENSSSCG00000031384, ENSSSCG00000025141, ENSSSCG00000027371, ENSSSCG00000046808, ENSSSCG00000040315, ENSSSCG00000031533, ENSSSCG00000044449, ENSSSCG00000014387, ENSSSCG00000014388, ENSSSCG00000014389, ENSSSCG00000014390, ENSSSCG00000014391,…
SPCON	3_118124948_C_A	chr3	118071108	118133090	NA
SPCON	3_25907004_G_A	chr3	24987285	26895091	ENSSSCG00000007866, ENSSSCG00000007862, ENSSSCG00000007858, ENSSSCG00000026453, ENSSSCG00000007860, ENSSSCG00000007859, ENSSSCG00000007861, ENSSSCG00000046747, ENSSSCG00000007864, ENSSSCG00000034720, ENSSSCG00000025203, ENSSSCG00000052142, ENSSSCG00000023829, ENSSSCG00000029212, ENSSSCG00000007868, ENSSSCG00000034655, ENSSSCG00000022200, ENSSSCG00000032531, ENSSSCG00000035768, ENSSSCG00000007853,…
SPCON	3_8325978_T_G	chr3	7679910	9316575	ENSSSCG00000007639, ENSSSCG00000007631, ENSSSCG00000059096, ENSSSCG00000007637, ENSSSCG00000007636, ENSSSCG00000007642, ENSSSCG00000021941, ENSSSCG00000031461, ENSSSCG00000037215, ENSSSCG00000034893, ENSSSCG00000032180, ENSSSCG00000034288, ENSSSCG00000034153, ENSSSCG00000034092, ENSSSCG00000032054, ENSSSCG00000025271, ENSSSCG00000007644, ENSSSCG00000007645, ENSSSCG00000007646, ENSSSCG00000007647,…
SPCON	4_12148777_C_T	chr4	11872692	12222420	ENSSSCG00000051417, ENSSSCG00000041624, ENSSSCG00000042468, ENSSSCG00000053944, ENSSSCG00000050230, ENSSSCG00000042095, ENSSSCG00000061727, ENSSSCG00000046151
SPCON	5_11266041_T_C	chr5	11255858	11442881	ENSSSCG00000000144, ENSSSCG00000000145, ENSSSCG00000058482
SPCON	5_36383335_C_T	chr5	35533136	37345181	ENSSSCG00000030511, ENSSSCG00000000509, ENSSSCG00000021270, ENSSSCG00000000510, ENSSSCG00000000512, ENSSSCG00000021122, ENSSSCG00000000515, ENSSSCG00000053948, ENSSSCG00000046209, ENSSSCG00000054375, ENSSSCG00000058044, ENSSSCG00000059743, ENSSSCG00000054950, ENSSSCG00000059185, ENSSSCG00000058686, ENSSSCG00000044578, ENSSSCG00000059025
SPCON	5_58289041_T_G	chr5	57363386	59251777	ENSSSCG00000037697, ENSSSCG00000059955, ENSSSCG00000033337, ENSSSCG00000000605, ENSSSCG00000000607, ENSSSCG00000000610, ENSSSCG00000000611, ENSSSCG00000047816, ENSSSCG00000026724, ENSSSCG00000057970, ENSSSCG00000000612, ENSSSCG00000000614, ENSSSCG00000000602, ENSSSCG00000036723, ENSSSCG00000063393, ENSSSCG00000039307, ENSSSCG00000059457, ENSSSCG00000057493, ENSSSCG00000060397, ENSSSCG00000051714,…
SPCON	6_2284004_C_T	chr6	1548075	2560708	ENSSSCG00000032996, ENSSSCG00000002652, ENSSSCG00000002653, ENSSSCG00000002656, ENSSSCG00000002655, ENSSSCG00000002654, ENSSSCG00000002657, ENSSSCG00000002658, ENSSSCG00000029296, ENSSSCG00000053834, ENSSSCG00000059494, ENSSSCG00000062547, ENSSSCG00000056116, ENSSSCG00000055553, ENSSSCG00000051512, ENSSSCG00000046580, ENSSSCG00000061465, ENSSSCG00000061973, ENSSSCG00000018152
SPCON	6_64656429_C_T	chr6	64021658	65430890	ENSSSCG00000024223, ENSSSCG00000024678, ENSSSCG00000030361, ENSSSCG00000032903, ENSSSCG00000003359, ENSSSCG00000003360, ENSSSCG00000025685, ENSSSCG00000039233, ENSSSCG00000037304, ENSSSCG00000026554, ENSSSCG00000003356, ENSSSCG00000034547, ENSSSCG00000029744, ENSSSCG00000027299, ENSSSCG00000036305, ENSSSCG00000039516, ENSSSCG00000003362, ENSSSCG00000021436, ENSSSCG00000031102, ENSSSCG00000030513,…
SPCON	6_77101367_G_C	chr6	76681489	78057643	ENSSSCG00000039973, ENSSSCG00000024752, ENSSSCG00000022839, ENSSSCG00000034627, ENSSSCG00000020992, ENSSSCG00000003488, ENSSSCG00000003489, ENSSSCG00000034814, ENSSSCG00000003491, ENSSSCG00000003492, ENSSSCG00000003493, ENSSSCG00000052362, ENSSSCG00000028414, ENSSSCG00000023732, ENSSSCG00000054538, ENSSSCG00000051473, ENSSSCG00000055043
SPCON	7_110310230_C_T	chr7	109827480	110908962	ENSSSCG00000027865, ENSSSCG00000002423, ENSSSCG00000002424, ENSSSCG00000002425, ENSSSCG00000002426, ENSSSCG00000002427, ENSSSCG00000002428, ENSSSCG00000021146, ENSSSCG00000061403, ENSSSCG00000054635, ENSSSCG00000020635
SPCON	7_1305946_T_A	chr7	327079	1509348	ENSSSCG00000037195, ENSSSCG00000000994, ENSSSCG00000000985, ENSSSCG00000059227, ENSSSCG00000000991, ENSSSCG00000039756, ENSSSCG00000063194, ENSSSCG00000062092, ENSSSCG00000059604, ENSSSCG00000045333, ENSSSCG00000044466
SPCON	7_2459027_G_A	chr7	1956385	2671407	ENSSSCG00000036988, ENSSSCG00000001004, ENSSSCG00000025582, ENSSSCG00000001002, ENSSSCG00000001001, ENSSSCG00000001000, ENSSSCG00000026323, ENSSSCG00000062502, ENSSSCG00000041051, ENSSSCG00000033701, ENSSSCG00000050204
SPCON	7_89958834_C_A	chr7	89346578	90754982	ENSSSCG00000043987, ENSSSCG00000002283, ENSSSCG00000047586, ENSSSCG00000042739, ENSSSCG00000002284, ENSSSCG00000002285, ENSSSCG00000061779, ENSSSCG00000055966, ENSSSCG00000052383, ENSSSCG00000054813, ENSSSCG00000053149, ENSSSCG00000052018, ENSSSCG00000061766, ENSSSCG00000056839, ENSSSCG00000057731, ENSSSCG00000059491, ENSSSCG00000060410, ENSSSCG00000032482, ENSSSCG00000019353
SPCON	8_15024994_G_A	chr8	14383108	16021848	ENSSSCG00000008749, ENSSSCG00000008750, ENSSSCG00000023934, ENSSSCG00000023893
SPCON	9_114100774_G_A	chr9	113463704	114892061	ENSSSCG00000015473, ENSSSCG00000015474, ENSSSCG00000034654, ENSSSCG00000021059, ENSSSCG00000030681, ENSSSCG00000015476, ENSSSCG00000015477, ENSSSCG00000015480, ENSSSCG00000041579, ENSSSCG00000035066, ENSSSCG00000015482, ENSSSCG00000015483, ENSSSCG00000038958, ENSSSCG00000031550, ENSSSCG00000015486, ENSSSCG00000053281, ENSSSCG00000054398, ENSSSCG00000058131, ENSSSCG00000032373, ENSSSCG00000059189,…
SPCON	9_123257569_C_A	chr9	122503265	123265375	ENSSSCG00000015538, ENSSSCG00000015539, ENSSSCG00000015540, ENSSSCG00000015541, ENSSSCG00000041310, ENSSSCG00000062474, ENSSSCG00000048488, ENSSSCG00000061710, ENSSSCG00000015543, ENSSSCG00000058066, ENSSSCG00000053582
SPCON	9_125768268_G_A	chr9	125701511	126107140	ENSSSCG00000015565, ENSSSCG00000015566, ENSSSCG00000015567, ENSSSCG00000061084, ENSSSCG00000053545, ENSSSCG00000058564, ENSSSCG00000048799
SPMOT	10_33550185_G_A	chr10	32682172	34539867	ENSSSCG00000024384, ENSSSCG00000010987, ENSSSCG00000060446, ENSSSCG00000034725, ENSSSCG00000063274, ENSSSCG00000010990, ENSSSCG00000040513, ENSSSCG00000010992, ENSSSCG00000010994, ENSSSCG00000010995, ENSSSCG00000010996, ENSSSCG00000010997, ENSSSCG00000035454, ENSSSCG00000010999, ENSSSCG00000011000, ENSSSCG00000011001, ENSSSCG00000011002, ENSSSCG00000011003, ENSSSCG00000058178, ENSSSCG00000011004,…
SPMOT	10_6835743_G_A	chr10	6819503	7098806	ENSSSCG00000010814, ENSSSCG00000050713, ENSSSCG00000054638, ENSSSCG00000046986
SPMOT	12_41865538_G_A	chr12	41848030	42009434	ENSSSCG00000040177
SPMOT	1_252506788_C_A	chr1	251738018	253379777	ENSSSCG00000005459, ENSSSCG00000045611, ENSSSCG00000037744, ENSSSCG00000021386, ENSSSCG00000042365, ENSSSCG00000005460, ENSSSCG00000046439, ENSSSCG00000005463, ENSSSCG00000022780, ENSSSCG00000005466, ENSSSCG00000005467, ENSSSCG00000005469, ENSSSCG00000060411, ENSSSCG00000026194, ENSSSCG00000005456, ENSSSCG00000005457, ENSSSCG00000044924, ENSSSCG00000005465, ENSSSCG00000005458, ENSSSCG00000055774,…
SPMOT	1_268006576_G_A	chr1	267703600	268006576	ENSSSCG00000005607, ENSSSCG00000005609, ENSSSCG00000005610, ENSSSCG00000005611, ENSSSCG00000033019, ENSSSCG00000005613, ENSSSCG00000018580, ENSSSCG00000020000
SPMOT	1_273292540_G_A	chr1	273235650	273787640	ENSSSCG00000005749, ENSSSCG00000005740, ENSSSCG00000005743, ENSSSCG00000024912, ENSSSCG00000038220, ENSSSCG00000055491, ENSSSCG00000047673, ENSSSCG00000050723, ENSSSCG00000056249, ENSSSCG00000057577, ENSSSCG00000021926, ENSSSCG00000048698
SPMOT	12_8734934_A_T	chr12	7875137	8766808	ENSSSCG00000017251, ENSSSCG00000037754, ENSSSCG00000046608, ENSSSCG00000054863, ENSSSCG00000052864, ENSSSCG00000063353, ENSSSCG00000056923, ENSSSCG00000055242, ENSSSCG00000063126, ENSSSCG00000054865, ENSSSCG00000043991, ENSSSCG00000033537, ENSSSCG00000040996, ENSSSCG00000031995, ENSSSCG00000035165
SPMOT	13_11319809_C_T	chr13	11179189	12275214	ENSSSCG00000036033, ENSSSCG00000043046, ENSSSCG00000056466, ENSSSCG00000054341, ENSSSCG00000062803, ENSSSCG00000058021, ENSSSCG00000054737, ENSSSCG00000061742, ENSSSCG00000055304, ENSSSCG00000051928
SPMOT	16_45611278_C_G	chr16	44724537	46557315	ENSSSCG00000063417, ENSSSCG00000016957, ENSSSCG00000016958, ENSSSCG00000051805, ENSSSCG00000059614, ENSSSCG00000062417, ENSSSCG00000061492, ENSSSCG00000049928, ENSSSCG00000053414, ENSSSCG00000045659, ENSSSCG00000053373, ENSSSCG00000060484, ENSSSCG00000057257, ENSSSCG00000062490, ENSSSCG00000057584, ENSSSCG00000062286, ENSSSCG00000053587, ENSSSCG00000060309, ENSSSCG00000048461, ENSSSCG00000016956
SPMOT	2_6923710_A_G	chr2	6416245	7149123	ENSSSCG00000012967, ENSSSCG00000012969, ENSSSCG00000012970, ENSSSCG00000012971, ENSSSCG00000012973, ENSSSCG00000012974, ENSSSCG00000012975, ENSSSCG00000012985, ENSSSCG00000012984, ENSSSCG00000012981, ENSSSCG00000012982, ENSSSCG00000012983, ENSSSCG00000037531, ENSSSCG00000012986, ENSSSCG00000012988, ENSSSCG00000020737, ENSSSCG00000035604, ENSSSCG00000027361, ENSSSCG00000012978, ENSSSCG00000012980,…
SPMOT	3_26261164_G_C	chr3	25282087	27233543	ENSSSCG00000007866, ENSSSCG00000007862, ENSSSCG00000007858, ENSSSCG00000026453, ENSSSCG00000007860, ENSSSCG00000007859, ENSSSCG00000007861, ENSSSCG00000007864, ENSSSCG00000034720, ENSSSCG00000025203, ENSSSCG00000052142, ENSSSCG00000023829, ENSSSCG00000029212, ENSSSCG00000007868, ENSSSCG00000034655, ENSSSCG00000022200, ENSSSCG00000032531, ENSSSCG00000035768, ENSSSCG00000007872, ENSSSCG00000007857,…
SPMOT	3_26295366_G_A	chr3	25741511	26973176	ENSSSCG00000007866, ENSSSCG00000007862, ENSSSCG00000007864, ENSSSCG00000034720, ENSSSCG00000025203, ENSSSCG00000052142, ENSSSCG00000023829, ENSSSCG00000029212, ENSSSCG00000007868, ENSSSCG00000034655, ENSSSCG00000022200, ENSSSCG00000032531, ENSSSCG00000035768, ENSSSCG00000063178, ENSSSCG00000039337, ENSSSCG00000043289, ENSSSCG00000048910, ENSSSCG00000042386, ENSSSCG00000045906, ENSSSCG00000053897,…
SPMOT	4_110595345_C_G	chr4	109689718	111562021	ENSSSCG00000006836, ENSSSCG00000033292, ENSSSCG00000037816, ENSSSCG00000020842, ENSSSCG00000006840, ENSSSCG00000006841, ENSSSCG00000021440, ENSSSCG00000006842, ENSSSCG00000055828, ENSSSCG00000032160, ENSSSCG00000006846, ENSSSCG00000006850, ENSSSCG00000051127, ENSSSCG00000018682, ENSSSCG00000006845, ENSSSCG00000041122, ENSSSCG00000006835, ENSSSCG00000037808, ENSSSCG00000006820, ENSSSCG00000006821,…
SPMOT	5_27246698_A_G	chr5	26287793	27367700	ENSSSCG00000034686, ENSSSCG00000000457, ENSSSCG00000000458, ENSSSCG00000036751, ENSSSCG00000050881, ENSSSCG00000059758, ENSSSCG00000056440, ENSSSCG00000053755, ENSSSCG00000062802, ENSSSCG00000059983, ENSSSCG00000062542, ENSSSCG00000062268, ENSSSCG00000060923, ENSSSCG00000055808, ENSSSCG00000053953, ENSSSCG00000055107, ENSSSCG00000057722, ENSSSCG00000055085, ENSSSCG00000059714, ENSSSCG00000059428,…
SPMOT	5_92017747_C_T	chr5	91024741	92984104	ENSSSCG00000061113, ENSSSCG00000000915, ENSSSCG00000000916, ENSSSCG00000000917, ENSSSCG00000000918, ENSSSCG00000039400, ENSSSCG00000027898, ENSSSCG00000049831, ENSSSCG00000062710, ENSSSCG00000055328, ENSSSCG00000057335, ENSSSCG00000058222, ENSSSCG00000059151, ENSSSCG00000051908, ENSSSCG00000052590, ENSSSCG00000051501, ENSSSCG00000058215, ENSSSCG00000055390, ENSSSCG00000044461, ENSSSCG00000047986,…
SPMOT	6_25810337_G_T	chr6	24811547	25841532	ENSSSCG00000002795, ENSSSCG00000062718, ENSSSCG00000056259, ENSSSCG00000059021, ENSSSCG00000061699, ENSSSCG00000059066, ENSSSCG00000048716, ENSSSCG00000054895
SPMOT	6_44254026_A_G	chr6	43285285	45212047	ENSSSCG00000036886, ENSSSCG00000002879, ENSSSCG00000023267, ENSSSCG00000021867, ENSSSCG00000002868, ENSSSCG00000035222, ENSSSCG00000033695, ENSSSCG00000002869, ENSSSCG00000002872, ENSSSCG00000002873, ENSSSCG00000002875, ENSSSCG00000031169, ENSSSCG00000039166, ENSSSCG00000062729, ENSSSCG00000035876, ENSSSCG00000002877, ENSSSCG00000054422, ENSSSCG00000056413, ENSSSCG00000024666, ENSSSCG00000025126,…
SPMOT	7_113992477_A_T	chr7	113931063	114756194	ENSSSCG00000002450, ENSSSCG00000002451, ENSSSCG00000002452, ENSSSCG00000002455, ENSSSCG00000002456, ENSSSCG00000002457, ENSSSCG00000002458, ENSSSCG00000051892, ENSSSCG00000002460, ENSSSCG00000002461, ENSSSCG00000054196, ENSSSCG00000057340, ENSSSCG00000053514, ENSSSCG00000047048, ENSSSCG00000039831
SPMOT	7_114169434_C_A	chr7	114169434	114169434	NA
SPMOT	7_116553010_A_G	chr7	115808142	116598296	ENSSSCG00000002490, ENSSSCG00000002481, ENSSSCG00000031595, ENSSSCG00000030371, ENSSSCG00000054220, ENSSSCG00000002486, ENSSSCG00000002483, ENSSSCG00000060202, ENSSSCG00000028225, ENSSSCG00000002494, ENSSSCG00000054528, ENSSSCG00000052470, ENSSSCG00000058870, ENSSSCG00000042615, ENSSSCG00000057191, ENSSSCG00000062191, ENSSSCG00000024077, ENSSSCG00000046301, ENSSSCG00000062845
SPMOT	7_21338693_T_C	chr7	20473792	22337070	ENSSSCG00000031944, ENSSSCG00000046594, ENSSSCG00000001107, ENSSSCG00000037547, ENSSSCG00000036191, ENSSSCG00000035153, ENSSSCG00000047079, ENSSSCG00000048343, ENSSSCG00000031928, ENSSSCG00000037565, ENSSSCG00000062067, ENSSSCG00000037682, ENSSSCG00000045769, ENSSSCG00000021411, ENSSSCG00000040540, ENSSSCG00000057602, ENSSSCG00000033606, ENSSSCG00000001137, ENSSSCG00000047152, ENSSSCG00000001131,…
SPMOT	7_91210419_C_T	chr7	90215995	92194412	ENSSSCG00000002284, ENSSSCG00000002285, ENSSSCG00000002286, ENSSSCG00000002287, ENSSSCG00000033278, ENSSSCG00000033295, ENSSSCG00000002290, ENSSSCG00000023791, ENSSSCG00000002292, ENSSSCG00000039351, ENSSSCG00000058514, ENSSSCG00000002294, ENSSSCG00000002295, ENSSSCG00000002296, ENSSSCG00000049034, ENSSSCG00000002297, ENSSSCG00000002298, ENSSSCG00000028877, ENSSSCG00000060971
SPMOT	9_124532869_C_T	chr9	124528307	124901474	ENSSSCG00000015557, ENSSSCG00000015558, ENSSSCG00000015559, ENSSSCG00000015560, ENSSSCG00000015563, ENSSSCG00000015561

## Sheet: Table S7
Table S7 The significant associated genes associated with semen quality traits originated from gene-based association analysis
Trait_name	Gene_id	Sample_size	P_value	Zscore
NMSP	ENSSSCG00000050894	11440	1.8344e-05	4.1274
NMSP	ENSSSCG00000039523	11399	3.4069e-05	3.9827
NMSP	ENSSSCG00000008311	12156	9.1041e-07	4.7724
NMSP	ENSSSCG00000006475	11460	2.9841e-06	4.5275
NMSP	ENSSSCG00000044103	13359	1.4759e-05	4.1771
NMSP	ENSSSCG00000000757	11523	2.0286e-05	4.1042
NMSP	ENSSSCG00000037325	11908	1.5865e-05	4.1607
NMSP	ENSSSCG00000062839	12265	2.7715e-05	4.0315
NMSP	ENSSSCG00000003423	11029	2.2181e-05	4.0835
NMSP	ENSSSCG00000022401	10898	3.9348e-05	3.9483
NMSP	ENSSSCG00000023160	13563	5.8155e-06	4.3844
NMSP	ENSSSCG00000060493	12943	1.2818e-05	4.2091
NMSP	ENSSSCG00000054220	9201	1.206e-05	4.2229
NMSP	ENSSSCG00000002486	9201	1.206e-05	4.2229
NMSP	ENSSSCG00000035400	11525	6.6603e-06	4.3548
NSP	ENSSSCG00000050894	11440	4.0235e-05	3.943
NSP	ENSSSCG00000008311	12156	2.5455e-06	4.561
NSP	ENSSSCG00000006475	11460	2.9196e-06	4.5321
NSP	ENSSSCG00000000757	11523	2.0605e-05	4.1006
NSP	ENSSSCG00000037325	11908	1.5108e-05	4.1718
NSP	ENSSSCG00000062839	12265	3.236e-05	3.9949
NSP	ENSSSCG00000003423	11029	1.5321e-05	4.1686
NSP	ENSSSCG00000022401	10898	4.0788e-05	3.9397
NSP	ENSSSCG00000023160	13563	5.5827e-06	4.3933
NSP	ENSSSCG00000031593	13378	1.3085e-05	4.2045
NSP	ENSSSCG00000060493	12943	3.2117e-06	4.512
NSP	ENSSSCG00000001546	13393	3.8229e-05	3.9552
NSP	ENSSSCG00000054220	9201	2.706e-06	4.5481
NSP	ENSSSCG00000002486	9201	2.706e-06	4.5481
NSP	ENSSSCG00000015052	12495	3.2178e-05	3.9962
NSP	ENSSSCG00000035400	11525	1.7257e-06	4.6419
SEMVOL	ENSSSCG00000004075	12095	3.934e-06	4.4687
SEMVOL	ENSSSCG00000060161	10728	9.9551e-06	4.2659
SEMVOL	ENSSSCG00000004077	11983	3.5362e-06	4.4915
SEMVOL	ENSSSCG00000004081	12160	4.2496e-05	3.9299
SEMVOL	ENSSSCG00000013754	12972	2.911e-07	4.997
SEMVOL	ENSSSCG00000013742	12057	1.0047e-06	4.7525
SEMVOL	ENSSSCG00000057656	14210	6.4177e-06	4.3629
SEMVOL	ENSSSCG00000022738	13743	1.6293e-05	4.1546
SEMVOL	ENSSSCG00000038604	14210	2.0626e-05	4.1004
SEMVOL	ENSSSCG00000050401	13797	2.5208e-05	4.0537
SEMVOL	ENSSSCG00000053988	12116	2.3905e-06	4.5742
SEMVOL	ENSSSCG00000032803	13534	4.1412e-05	3.9361
SEMVOL	ENSSSCG00000036577	12375	1.2057e-06	4.7155
SEMVOL	ENSSSCG00000033873	11953	2.8541e-05	4.0246
SEMVOL	ENSSSCG00000029199	12588	1.7966e-05	4.1322
SEMVOL	ENSSSCG00000021651	11556	2.9428e-05	4.0174
SEMVOL	ENSSSCG00000015089	13179	6.8042e-07	4.8307
SEMVOL	ENSSSCG00000032299	13635	4.5922e-07	4.9084
SEMVOL	ENSSSCG00000010858	12976	1.3292e-05	4.2009
SEMVOL	ENSSSCG00000054399	11779	1.4723e-06	4.6747
SEMVOL	ENSSSCG00000032380	11689	2.4775e-05	4.0577
SEMVOL	ENSSSCG00000034818	12016	8.8927e-06	4.291
SEMVOL	ENSSSCG00000062402	12560	2.2033e-05	4.0851
SEMVOL	ENSSSCG00000055600	14210	2.4543e-05	4.0599
SEMVOL	ENSSSCG00000057011	13939	1.4969e-05	4.1739
SEMVOL	ENSSSCG00000059143	13993	5.669e-06	4.3899
SEMVOL	ENSSSCG00000061645	13849	3.6854e-05	3.964
SEMVOL	ENSSSCG00000060685	13532	3.9502e-05	3.9474
SEMVOL	ENSSSCG00000062040	13598	4.1031e-05	3.9383
SEMVOL	ENSSSCG00000052633	13849	4.3085e-05	3.9266
SPABR	ENSSSCG00000054910	11186	2.388e-05	4.0663
SPCON	ENSSSCG00000053034	14210	2.2595e-05	4.0792
SPCON	ENSSSCG00000063525	14210	3.343e-05	3.9872
SPCON	ENSSSCG00000052043	13097	3.7231e-05	3.9616
SPCON	ENSSSCG00000004138	13335	2.4458e-05	4.0607
SPCON	ENSSSCG00000042590	13815	1.7897e-05	4.1331
SPCON	ENSSSCG00000013235	14210	3.1123e-05	4.0041
SPCON	ENSSSCG00000013754	12972	2.8605e-05	4.024
SPCON	ENSSSCG00000014390	11593	3.7825e-05	3.9578
SPCON	ENSSSCG00000046747	11816	2.6806e-05	4.0393
SPCON	ENSSSCG00000007853	13014	1.6127e-06	4.6559
SPCON	ENSSSCG00000007854	12727	1.8002e-05	4.1317
SPCON	ENSSSCG00000007855	12760	3.7452e-05	3.9601
SPCON	ENSSSCG00000034074	12255	2.1356e-05	4.0923
SPCON	ENSSSCG00000007864	12337	1.6703e-05	4.1489
SPCON	ENSSSCG00000034720	12215	3.6675e-06	4.4837
SPCON	ENSSSCG00000034655	12653	2.1632e-05	4.0893
SPCON	ENSSSCG00000063430	12417	3.992e-05	3.9449
SPCON	ENSSSCG00000054399	11779	2.0288e-05	4.1042
SPCON	ENSSSCG00000051170	11715	2.5983e-05	4.0466
SPMOT	ENSSSCG00000052142	11470	1.4237e-05	4.1853

## Sheet: Table S8
Table S8 The functional annotation of candidate genes derived from GWAS meta-analysis
Category	Term	Gene_counts	Pvalue	Gene_list	Enrichment_fold	Bonferroni	Benjamini	FDR
GOTERM_MF_DIRECT	GO:0030527~structural constituent of chromatin	40	4.85155e-17	ENSSSCG00000059526, ENSSSCG00000059546, ENSSSCG00000016738, ENSSSCG00000054032, ENSSSCG00000057661, ENSSSCG00000054132, ENSSSCG00000056496, ENSSSCG00000054693, ENSSSCG00000052435, ENSSSCG00000056814, ENSSSCG00000033550, ENSSSCG00000033451, ENSSSCG00000056711, ENSSSCG00000057847, ENSSSCG00000054633, ENSSSCG00000017202, ENSSSCG00000055820, ENSSSCG00000059703, ENSSSCG00000047716, ENSSSCG00000046222,…	4.65309	6.19057e-14	6.19057e-14	6.15176e-14
INTERPRO	IPR009072:Histone-fold	44	8.32816e-17	ENSSSCG00000059526, ENSSSCG00000054032, ENSSSCG00000057661, ENSSSCG00000056496, ENSSSCG00000056814, ENSSSCG00000033451, ENSSSCG00000054633, ENSSSCG00000017202, ENSSSCG00000032609, ENSSSCG00000059210, ENSSSCG00000053072, ENSSSCG00000001137, ENSSSCG00000001533, ENSSSCG00000041356, ENSSSCG00000056180, ENSSSCG00000028310, ENSSSCG00000000162, ENSSSCG00000033606, ENSSSCG00000059574, ENSSSCG00000037565,…	4.20504	4.24993e-13	3.18802e-13	3.16137e-13
GOTERM_CC_DIRECT	GO:0000786~nucleosome	44	2.20384e-14	ENSSSCG00000059526, ENSSSCG00000027211, ENSSSCG00000054032, ENSSSCG00000057661, ENSSSCG00000056496, ENSSSCG00000056814, ENSSSCG00000033451, ENSSSCG00000054633, ENSSSCG00000017202, ENSSSCG00000032609, ENSSSCG00000059210, ENSSSCG00000053072, ENSSSCG00000001137, ENSSSCG00000041356, ENSSSCG00000028018, ENSSSCG00000056180, ENSSSCG00000033606, ENSSSCG00000059574, ENSSSCG00000037565, ENSSSCG00000039307,…	3.70157	1.68352e-11	1.67932e-11	1.67271e-11
GOTERM_CC_DIRECT	GO:0005882~intermediate filament	31	4.61104e-14	ENSSSCG00000006474, ENSSSCG00000006496, ENSSSCG00000028282, ENSSSCG00000022839, ENSSSCG00000036089, ENSSSCG00000017445, ENSSSCG00000036987, ENSSSCG00000043474, ENSSSCG00000021668, ENSSSCG00000062053, ENSSSCG00000061363, ENSSSCG00000057039, ENSSSCG00000030350, ENSSSCG00000017438, ENSSSCG00000053856, ENSSSCG00000055516, ENSSSCG00000017437, ENSSSCG00000017459, ENSSSCG00000017439, ENSSSCG00000017458,…	4.90903	3.51086e-11	1.75681e-11	1.74989e-11
INTERPRO	IPR007125:Histone_H2A/H2B/H3	31	2.80748e-13	ENSSSCG00000059526, ENSSSCG00000059546, ENSSSCG00000016738, ENSSSCG00000054032, ENSSSCG00000054132, ENSSSCG00000056496, ENSSSCG00000054693, ENSSSCG00000052435, ENSSSCG00000033550, ENSSSCG00000033451, ENSSSCG00000056711, ENSSSCG00000057847, ENSSSCG00000017202, ENSSSCG00000055820, ENSSSCG00000047716, ENSSSCG00000046222, ENSSSCG00000032609, ENSSSCG00000059210, ENSSSCG00000047079, ENSSSCG00000053072,…	4.63173	1.07481e-09	5.37352e-10	5.3286e-10
GOTERM_MF_DIRECT	GO:0046982~protein heterodimerization activity	70	4.1614e-13	ENSSSCG00000059526, ENSSSCG00000009746, ENSSSCG00000032684, ENSSSCG00000016958, ENSSSCG00000054032, ENSSSCG00000057661, ENSSSCG00000056496, ENSSSCG00000056814, ENSSSCG00000033451, ENSSSCG00000017202, ENSSSCG00000054633, ENSSSCG00000032609, ENSSSCG00000059210, ENSSSCG00000027322, ENSSSCG00000001137, ENSSSCG00000053072, ENSSSCG00000001533, ENSSSCG00000041356, ENSSSCG00000021586, ENSSSCG00000006587,…	2.55144	5.30958e-10	2.65497e-10	2.63832e-10
INTERPRO	IPR002957:Keratin_I	20	1.38957e-12	ENSSSCG00000030350, ENSSSCG00000017438, ENSSSCG00000036089, ENSSSCG00000017437, ENSSSCG00000017459, ENSSSCG00000017439, ENSSSCG00000017445, ENSSSCG00000017458, ENSSSCG00000036987, ENSSSCG00000017463, ENSSSCG00000017441, ENSSSCG00000017462, ENSSSCG00000021668, ENSSSCG00000017465, ENSSSCG00000017464, ENSSSCG00000021755, ENSSSCG00000017461, ENSSSCG00000017460, ENSSSCG00000024067, ENSSSCG00000028522	6.84398	5.31922e-09	1.77309e-09	1.75827e-09
UP_SEQ_FEATURE	DOMAIN:Histone H2A/H2B/H3	29	4.50215e-12	ENSSSCG00000059526, ENSSSCG00000059546, ENSSSCG00000016738, ENSSSCG00000054032, ENSSSCG00000054132, ENSSSCG00000056496, ENSSSCG00000054693, ENSSSCG00000052435, ENSSSCG00000033550, ENSSSCG00000033451, ENSSSCG00000056711, ENSSSCG00000057847, ENSSSCG00000017202, ENSSSCG00000055820, ENSSSCG00000047716, ENSSSCG00000046222, ENSSSCG00000032609, ENSSSCG00000059210, ENSSSCG00000047079, ENSSSCG00000053072,…	4.50205	5.93837e-09	5.93834e-09	5.90683e-09
KEGG_PATHWAY	ssc05322:Systemic lupus erythematosus	39	9.44106e-12	ENSSSCG00000036702, ENSSSCG00000016738, ENSSSCG00000057661, ENSSSCG00000054132, ENSSSCG00000056496, ENSSSCG00000054693, ENSSSCG00000052435, ENSSSCG00000056814, ENSSSCG00000037475, ENSSSCG00000033451, ENSSSCG00000056711, ENSSSCG00000057847, ENSSSCG00000054633, ENSSSCG00000017202, ENSSSCG00000055820, ENSSSCG00000059703, ENSSSCG00000047716, ENSSSCG00000001459, ENSSSCG00000046222, ENSSSCG00000032609,…	3.40515	3.07777e-09	3.07778e-09	2.98337e-09
UP_SEQ_FEATURE	REGION:Disordered	1404	1.99752e-11	ENSSSCG00000031871, ENSSSCG00000027371, ENSSSCG00000027374, ENSSSCG00000022919, ENSSSCG00000030303, ENSSSCG00000060190, ENSSSCG00000040100, ENSSSCG00000022912, ENSSSCG00000022915, ENSSSCG00000020737, ENSSSCG00000062134, ENSSSCG00000003398, ENSSSCG00000040103, ENSSSCG00000008621, ENSSSCG00000044700, ENSSSCG00000052581, ENSSSCG00000027381, ENSSSCG00000016487, ENSSSCG00000054523, ENSSSCG00000016489,…	1.10885	2.63473e-08	1.31736e-08	1.31037e-08
UP_KW_CELLULAR_COMPONENT	KW-0158~Chromosome	52	5.54838e-10	ENSSSCG00000013008, ENSSSCG00000032242, ENSSSCG00000054032, ENSSSCG00000057661, ENSSSCG00000056496, ENSSSCG00000056814, ENSSSCG00000033451, ENSSSCG00000017202, ENSSSCG00000054633, ENSSSCG00000032609, ENSSSCG00000059210, ENSSSCG00000001137, ENSSSCG00000053072, ENSSSCG00000041356, ENSSSCG00000056180, ENSSSCG00000034217, ENSSSCG00000033606, ENSSSCG00000010625, ENSSSCG00000059574, ENSSSCG00000037565,…	2.54693	3.05161e-08	3.05161e-08	2.88516e-08
KEGG_PATHWAY	ssc04915:Estrogen signaling pathway	38	1.16058e-09	ENSSSCG00000016958, ENSSSCG00000017206, ENSSSCG00000011141, ENSSSCG00000031513, ENSSSCG00000017445, ENSSSCG00000036987, ENSSSCG00000001518, ENSSSCG00000021203, ENSSSCG00000021668, ENSSSCG00000017475, ENSSSCG00000031717, ENSSSCG00000006824, ENSSSCG00000007056, ENSSSCG00000006560, ENSSSCG00000016726, ENSSSCG00000030350, ENSSSCG00000017438, ENSSSCG00000017437, ENSSSCG00000017459, ENSSSCG00000017439,…	2.99108	3.78349e-07	1.89175e-07	1.83372e-07
GOTERM_MF_DIRECT	GO:0005198~structural molecule activity	37	1.69181e-09	ENSSSCG00000034921, ENSSSCG00000009747, ENSSSCG00000036089, ENSSSCG00000017445, ENSSSCG00000038901, ENSSSCG00000036987, ENSSSCG00000011662, ENSSSCG00000021668, ENSSSCG00000022659, ENSSSCG00000063189, ENSSSCG00000038131, ENSSSCG00000015051, ENSSSCG00000047939, ENSSSCG00000001499, ENSSSCG00000005994, ENSSSCG00000054562, ENSSSCG00000039927, ENSSSCG00000055895, ENSSSCG00000030031, ENSSSCG00000030350,…	3.042	2.15875e-06	7.19583e-07	7.15071e-07
UP_KW_CELLULAR_COMPONENT	KW-0416~Keratin	31	1.915e-09	ENSSSCG00000031696, ENSSSCG00000052790, ENSSSCG00000017451, ENSSSCG00000043474, ENSSSCG00000062053, ENSSSCG00000038131, ENSSSCG00000047939, ENSSSCG00000040382, ENSSSCG00000033085, ENSSSCG00000032172, ENSSSCG00000046804, ENSSSCG00000025789, ENSSSCG00000054562, ENSSSCG00000057039, ENSSSCG00000039927, ENSSSCG00000049072, ENSSSCG00000039409, ENSSSCG00000055895, ENSSSCG00000056362, ENSSSCG00000055516,…	3.43149	1.05325e-07	5.26624e-08	4.97899e-08
KEGG_PATHWAY	ssc04613:Neutrophil extracellular trap formation	45	3.03314e-09	ENSSSCG00000016958, ENSSSCG00000057661, ENSSSCG00000056496, ENSSSCG00000056814, ENSSSCG00000033451, ENSSSCG00000054633, ENSSSCG00000017202, ENSSSCG00000032609, ENSSSCG00000059210, ENSSSCG00000053072, ENSSSCG00000041356, ENSSSCG00000056180, ENSSSCG00000033606, ENSSSCG00000059574, ENSSSCG00000015559, ENSSSCG00000038774, ENSSSCG00000039307, ENSSSCG00000014388, ENSSSCG00000044013, ENSSSCG00000052704,…	2.61203	9.88803e-07	3.29601e-07	3.19491e-07
UP_KW_CELLULAR_COMPONENT	KW-0544~Nucleosome core	21	8.36671e-09	ENSSSCG00000057661, ENSSSCG00000054132, ENSSSCG00000056496, ENSSSCG00000056814, ENSSSCG00000056711, ENSSSCG00000017202, ENSSSCG00000054633, ENSSSCG00000055820, ENSSSCG00000059703, ENSSSCG00000059210, ENSSSCG00000053072, ENSSSCG00000001137, ENSSSCG00000041356, ENSSSCG00000060975, ENSSSCG00000056180, ENSSSCG00000056247, ENSSSCG00000053691, ENSSSCG00000059574, ENSSSCG00000037565, ENSSSCG00000044013,…	4.47031	4.60169e-07	1.5339e-07	1.45023e-07
INTERPRO	IPR013787:S100_Ca-bd_sub	16	8.4203e-09	ENSSSCG00000034539, ENSSSCG00000006582, ENSSSCG00000031053, ENSSSCG00000006581, ENSSSCG00000006592, ENSSSCG00000021084, ENSSSCG00000006590, ENSSSCG00000032857, ENSSSCG00000053832, ENSSSCG00000042564, ENSSSCG00000038991, ENSSSCG00000006604, ENSSSCG00000006579, ENSSSCG00000006578, ENSSSCG00000006577, ENSSSCG00000006588	5.85278	3.22324e-05	8.05822e-06	7.99086e-06
KEGG_PATHWAY	ssc05034:Alcoholism	43	8.59101e-09	ENSSSCG00000057661, ENSSSCG00000056496, ENSSSCG00000017206, ENSSSCG00000056814, ENSSSCG00000033451, ENSSSCG00000011141, ENSSSCG00000031513, ENSSSCG00000054633, ENSSSCG00000017202, ENSSSCG00000037583, ENSSSCG00000032609, ENSSSCG00000059210, ENSSSCG00000006824, ENSSSCG00000053072, ENSSSCG00000041356, ENSSSCG00000056180, ENSSSCG00000033606, ENSSSCG00000059574, ENSSSCG00000039307, ENSSSCG00000013771,…	2.59752	2.80067e-06	7.00167e-07	6.7869e-07
GOTERM_MF_DIRECT	GO:0003677~DNA binding	154	1.62728e-08	ENSSSCG00000059526, ENSSSCG00000011106, ENSSSCG00000010814, ENSSSCG00000034627, ENSSSCG00000028064, ENSSSCG00000021270, ENSSSCG00000056496, ENSSSCG00000029275, ENSSSCG00000008619, ENSSSCG00000037697, ENSSSCG00000015667, ENSSSCG00000013764, ENSSSCG00000056814, ENSSSCG00000016755, ENSSSCG00000015668, ENSSSCG00000017202, ENSSSCG00000054633, ENSSSCG00000016753, ENSSSCG00000021941, ENSSSCG00000001539,…	1.56356	2.07639e-05	5.19103e-06	5.15848e-06
INTERPRO	IPR000471:Interferon_alpha/beta/delta	19	2.98676e-08	ENSSSCG00000033910, ENSSSCG00000060748, ENSSSCG00000058698, ENSSSCG00000057852, ENSSSCG00000031075, ENSSSCG00000005152, ENSSSCG00000005163, ENSSSCG00000056145, ENSSSCG00000051680, ENSSSCG00000038797, ENSSSCG00000055846, ENSSSCG00000059717, ENSSSCG00000031149, ENSSSCG00000052950, ENSSSCG00000057745, ENSSSCG00000060250, ENSSSCG00000021504, ENSSSCG00000050619, ENSSSCG00000063223	4.5808	0.000114327	2.28666e-05	2.26755e-05
SMART	SM01394:S_100	16	3.41237e-08	ENSSSCG00000034539, ENSSSCG00000006582, ENSSSCG00000031053, ENSSSCG00000006581, ENSSSCG00000006592, ENSSSCG00000021084, ENSSSCG00000006590, ENSSSCG00000032857, ENSSSCG00000053832, ENSSSCG00000042564, ENSSSCG00000038991, ENSSSCG00000006604, ENSSSCG00000006579, ENSSSCG00000006578, ENSSSCG00000006577, ENSSSCG00000006588	5.2658	1.66864e-05	1.66865e-05	1.64476e-05
SMART	SM00076:IFabd	19	1.44504e-07	ENSSSCG00000033910, ENSSSCG00000060748, ENSSSCG00000058698, ENSSSCG00000057852, ENSSSCG00000031075, ENSSSCG00000005152, ENSSSCG00000005163, ENSSSCG00000056145, ENSSSCG00000051680, ENSSSCG00000038797, ENSSSCG00000055846, ENSSSCG00000059717, ENSSSCG00000031149, ENSSSCG00000052950, ENSSSCG00000057745, ENSSSCG00000060250, ENSSSCG00000021504, ENSSSCG00000050619, ENSSSCG00000063223	4.12138	7.066e-05	3.53312e-05	3.48255e-05
UP_KW_BIOLOGICAL_PROCESS	KW-0417~Keratinization	9	1.59424e-07	ENSSSCG00000055984, ENSSSCG00000006595, ENSSSCG00000053487, ENSSSCG00000061182, ENSSSCG00000053408, ENSSSCG00000051890, ENSSSCG00000049188, ENSSSCG00000040878, ENSSSCG00000022269	9.9682	2.20002e-05	2.20004e-05	2.20004e-05
KEGG_PATHWAY	ssc05150:Staphylococcus aureus infection	27	2.89184e-07	ENSSSCG00000017445, ENSSSCG00000036987, ENSSSCG00000021668, ENSSSCG00000001459, ENSSSCG00000001455, ENSSSCG00000001457, ENSSSCG00000001456, ENSSSCG00000005512, ENSSSCG00000001453, ENSSSCG00000003410, ENSSSCG00000030350, ENSSSCG00000017438, ENSSSCG00000017437, ENSSSCG00000017459, ENSSSCG00000017439, ENSSSCG00000017458, ENSSSCG00000017463, ENSSSCG00000017441, ENSSSCG00000017462, ENSSSCG00000017465,…	3.04926	9.42697e-05	1.88548e-05	1.82765e-05
GOTERM_MF_DIRECT	GO:0005132~type I interferon receptor binding	17	3.68335e-07	ENSSSCG00000033910, ENSSSCG00000060748, ENSSSCG00000058698, ENSSSCG00000057852, ENSSSCG00000005152, ENSSSCG00000005163, ENSSSCG00000056145, ENSSSCG00000051680, ENSSSCG00000055846, ENSSSCG00000059717, ENSSSCG00000031149, ENSSSCG00000052950, ENSSSCG00000057745, ENSSSCG00000060250, ENSSSCG00000021504, ENSSSCG00000050619, ENSSSCG00000063223	4.42597	0.000469885	9.39991e-05	9.34098e-05
INTERPRO	IPR032458:Histone_H2A_CS	13	4.36011e-07	ENSSSCG00000059511, ENSSSCG00000016738, ENSSSCG00000033606, ENSSSCG00000054032, ENSSSCG00000054693, ENSSSCG00000052435, ENSSSCG00000033451, ENSSSCG00000039307, ENSSSCG00000057847, ENSSSCG00000053139, ENSSSCG00000047716, ENSSSCG00000046222, ENSSSCG00000032609, ENSSSCG00000053280	5.74609	0.00166766	0.000278175	0.00027585
GOTERM_BP_DIRECT	GO:0030855~epithelial cell differentiation	22	7.62328e-07	ENSSSCG00000030350, ENSSSCG00000028064, ENSSSCG00000017438, ENSSSCG00000017437, ENSSSCG00000017459, ENSSSCG00000033033, ENSSSCG00000017439, ENSSSCG00000017445, ENSSSCG00000017458, ENSSSCG00000036987, ENSSSCG00000017463, ENSSSCG00000017441, ENSSSCG00000017462, ENSSSCG00000021668, ENSSSCG00000017465, ENSSSCG00000017464, ENSSSCG00000021755, ENSSSCG00000017461, ENSSSCG00000017460, ENSSSCG00000002901,…	3.39414	0.00293674	0.00124915	0.00124623
GOTERM_BP_DIRECT	GO:0002323~natural killer cell activation involved in immune response	17	7.71787e-07	ENSSSCG00000033910, ENSSSCG00000060748, ENSSSCG00000058698, ENSSSCG00000057852, ENSSSCG00000005152, ENSSSCG00000005163, ENSSSCG00000056145, ENSSSCG00000051680, ENSSSCG00000055846, ENSSSCG00000059717, ENSSSCG00000031149, ENSSSCG00000052950, ENSSSCG00000057745, ENSSSCG00000060250, ENSSSCG00000021504, ENSSSCG00000050619, ENSSSCG00000063223	4.2086	0.00297313	0.00124915	0.00124623
INTERPRO	IPR013164:Cadherin_N	19	8.19272e-07	ENSSSCG00000036516, ENSSSCG00000029442, ENSSSCG00000027371, ENSSSCG00000055269, ENSSSCG00000028030, ENSSSCG00000025141, ENSSSCG00000046808, ENSSSCG00000053239, ENSSSCG00000036961, ENSSSCG00000029281, ENSSSCG00000053951, ENSSSCG00000055853, ENSSSCG00000014377, ENSSSCG00000021414, ENSSSCG00000025603, ENSSSCG00000058260, ENSSSCG00000009445, ENSSSCG00000061745, ENSSSCG00000027852	3.80293	0.00313126	0.000448025	0.000444279
GOTERM_BP_DIRECT	GO:0043330~response to exogenous dsRNA	20	9.71596e-07	ENSSSCG00000033910, ENSSSCG00000060748, ENSSSCG00000058698, ENSSSCG00000057852, ENSSSCG00000005152, ENSSSCG00000005163, ENSSSCG00000056145, ENSSSCG00000051680, ENSSSCG00000008619, ENSSSCG00000011198, ENSSSCG00000055846, ENSSSCG00000059717, ENSSSCG00000031149, ENSSSCG00000052950, ENSSSCG00000057745, ENSSSCG00000060250, ENSSSCG00000021504, ENSSSCG00000050619, ENSSSCG00000030408, ENSSSCG00000063223	3.60857	0.0037414	0.00124915	0.00124623
GOTERM_MF_DIRECT	GO:0048306~calcium-dependent protein binding	20	1.14687e-06	ENSSSCG00000002450, ENSSSCG00000034539, ENSSSCG00000006582, ENSSSCG00000031053, ENSSSCG00000006592, ENSSSCG00000021084, ENSSSCG00000006590, ENSSSCG00000032857, ENSSSCG00000053832, ENSSSCG00000023537, ENSSSCG00000000948, ENSSSCG00000038991, ENSSSCG00000003848, ENSSSCG00000031903, ENSSSCG00000006604, ENSSSCG00000006579, ENSSSCG00000006578, ENSSSCG00000006577, ENSSSCG00000006588, ENSSSCG00000003410	3.58517	0.00146234	0.000243901	0.000242372
GOTERM_MF_DIRECT	GO:0005126~cytokine receptor binding	18	1.44505e-06	ENSSSCG00000033910, ENSSSCG00000060748, ENSSSCG00000058698, ENSSSCG00000057852, ENSSSCG00000031075, ENSSSCG00000005152, ENSSSCG00000005163, ENSSSCG00000056145, ENSSSCG00000051680, ENSSSCG00000038797, ENSSSCG00000055846, ENSSSCG00000059717, ENSSSCG00000031149, ENSSSCG00000052950, ENSSSCG00000057745, ENSSSCG00000060250, ENSSSCG00000021504, ENSSSCG00000063223	3.85933	0.00184219	0.000263413	0.000261761
GOTERM_BP_DIRECT	GO:0033141~positive regulation of peptidyl-serine phosphorylation of STAT protein	17	1.56928e-06	ENSSSCG00000033910, ENSSSCG00000060748, ENSSSCG00000058698, ENSSSCG00000057852, ENSSSCG00000005152, ENSSSCG00000005163, ENSSSCG00000056145, ENSSSCG00000051680, ENSSSCG00000055846, ENSSSCG00000059717, ENSSSCG00000031149, ENSSSCG00000052950, ENSSSCG00000057745, ENSSSCG00000060250, ENSSSCG00000021504, ENSSSCG00000050619, ENSSSCG00000063223	4.02155	0.00603598	0.00151317	0.00150964
UP_SEQ_FEATURE	DOMAIN:TATA box binding protein associated factor (TAF) histone-like fold	8	1.85383e-06	ENSSSCG00000056247, ENSSSCG00000053691, ENSSSCG00000059574, ENSSSCG00000057661, ENSSSCG00000034153, ENSSSCG00000059243, ENSSSCG00000056814, ENSSSCG00000054633, ENSSSCG00000060975, ENSSSCG00000059703	9.52158	0.00244221	0.000815066	0.00081074
INTERPRO	IPR004823:TAF_TATA-bd_Histone-like_dom	8	1.98181e-06	ENSSSCG00000056247, ENSSSCG00000053691, ENSSSCG00000059574, ENSSSCG00000057661, ENSSSCG00000034153, ENSSSCG00000059243, ENSSSCG00000056814, ENSSSCG00000054633, ENSSSCG00000060975, ENSSSCG00000059703	9.42948	0.00755766	0.000948295	0.000940368
INTERPRO	IPR020894:Cadherin_CS	27	2.82994e-06	ENSSSCG00000027371, ENSSSCG00000055269, ENSSSCG00000046808, ENSSSCG00000036961, ENSSSCG00000010278, ENSSSCG00000012852, ENSSSCG00000014377, ENSSSCG00000031533, ENSSSCG00000025603, ENSSSCG00000059909, ENSSSCG00000058260, ENSSSCG00000044449, ENSSSCG00000061745, ENSSSCG00000036516, ENSSSCG00000029442, ENSSSCG00000028030, ENSSSCG00000025141, ENSSSCG00000053239, ENSSSCG00000029281, ENSSSCG00000053951,…	2.75404	0.0107746	0.00120367	0.00119361
GOTERM_BP_DIRECT	GO:0002286~T cell activation involved in immune response	17	3.0425e-06	ENSSSCG00000033910, ENSSSCG00000060748, ENSSSCG00000058698, ENSSSCG00000057852, ENSSSCG00000005152, ENSSSCG00000005163, ENSSSCG00000056145, ENSSSCG00000051680, ENSSSCG00000055846, ENSSSCG00000059717, ENSSSCG00000031149, ENSSSCG00000052950, ENSSSCG00000057745, ENSSSCG00000060250, ENSSSCG00000021504, ENSSSCG00000050619, ENSSSCG00000063223	3.85042	0.0116693	0.00234698	0.00234151
SMART	SM00803:TAF	8	4.03058e-06	ENSSSCG00000056247, ENSSSCG00000053691, ENSSSCG00000059574, ENSSSCG00000057661, ENSSSCG00000034153, ENSSSCG00000059243, ENSSSCG00000056814, ENSSSCG00000054633, ENSSSCG00000060975, ENSSSCG00000059703	8.48379	0.00196902	0.000656984	0.000647579
UP_SEQ_FEATURE	CROSSLNK:Glycyl lysine isopeptide (Lys-Gly) (interchain with G-Cter in UFM1); alternate	7	4.22354e-06	ENSSSCG00000056247, ENSSSCG00000053691, ENSSSCG00000059574, ENSSSCG00000057661, ENSSSCG00000059243, ENSSSCG00000056814, ENSSSCG00000054633, ENSSSCG00000060975, ENSSSCG00000059703	10.7118	0.00555537	0.00124531	0.0012387
INTERPRO	IPR001951:Histone_H4	7	4.47492e-06	ENSSSCG00000056247, ENSSSCG00000053691, ENSSSCG00000059574, ENSSSCG00000057661, ENSSSCG00000059243, ENSSSCG00000056814, ENSSSCG00000054633, ENSSSCG00000060975, ENSSSCG00000059703	10.6082	0.0169842	0.00131769	0.00130668
INTERPRO	IPR028205:LCE	7	4.47492e-06	ENSSSCG00000055984, ENSSSCG00000053487, ENSSSCG00000061182, ENSSSCG00000053408, ENSSSCG00000051890, ENSSSCG00000049188, ENSSSCG00000040878	10.6082	0.0169842	0.00131769	0.00130668
INTERPRO	IPR021743:KRTAP_type8/19/20/21/22	7	4.47492e-06	ENSSSCG00000057039, ENSSSCG00000043474, ENSSSCG00000039409, ENSSSCG00000056362, ENSSSCG00000062053, ENSSSCG00000055516, ENSSSCG00000056492	10.6082	0.0169842	0.00131769	0.00130668
INTERPRO	IPR019809:Histone_H4_CS	7	4.47492e-06	ENSSSCG00000056247, ENSSSCG00000053691, ENSSSCG00000059574, ENSSSCG00000057661, ENSSSCG00000059243, ENSSSCG00000056814, ENSSSCG00000054633, ENSSSCG00000060975, ENSSSCG00000059703	10.6082	0.0169842	0.00131769	0.00130668
UP_KW_CELLULAR_COMPONENT	KW-0539~Nucleus	265	4.8617e-06	ENSSSCG00000029430, ENSSSCG00000006552, ENSSSCG00000011106, ENSSSCG00000010814, ENSSSCG00000056496, ENSSSCG00000056814, ENSSSCG00000054633, ENSSSCG00000017202, ENSSSCG00000001539, ENSSSCG00000037061, ENSSSCG00000002867, ENSSSCG00000032609, ENSSSCG00000002866, ENSSSCG00000001531, ENSSSCG00000021384, ENSSSCG00000038816, ENSSSCG00000057358, ENSSSCG00000056389, ENSSSCG00000061856, ENSSSCG00000013779,…	1.28095	0.000267359	6.68484e-05	6.32021e-05
UP_SEQ_FEATURE	COMPBIAS:Pro residues	291	5.72646e-06	ENSSSCG00000006553, ENSSSCG00000004132, ENSSSCG00000039915, ENSSSCG00000027374, ENSSSCG00000013769, ENSSSCG00000013763, ENSSSCG00000013764, ENSSSCG00000011103, ENSSSCG00000013761, ENSSSCG00000017204, ENSSSCG00000060190, ENSSSCG00000001539, ENSSSCG00000023569, ENSSSCG00000040100, ENSSSCG00000002866, ENSSSCG00000044141, ENSSSCG00000033382, ENSSSCG00000002863, ENSSSCG00000001531, ENSSSCG00000002864,…	1.2749	0.00752477	0.00124531	0.0012387
UP_SEQ_FEATURE	DOMAIN:Histone H2A C-terminal	12	5.8773e-06	ENSSSCG00000016738, ENSSSCG00000054032, ENSSSCG00000033606, ENSSSCG00000054693, ENSSSCG00000052435, ENSSSCG00000033451, ENSSSCG00000039307, ENSSSCG00000057847, ENSSSCG00000053139, ENSSSCG00000047716, ENSSSCG00000046222, ENSSSCG00000032609, ENSSSCG00000053280	5.14166	0.00772221	0.00124531	0.0012387
INTERPRO	IPR018903:PRR23	8	6.06453e-06	ENSSSCG00000049490, ENSSSCG00000053353, ENSSSCG00000060407, ENSSSCG00000055839, ENSSSCG00000054708, ENSSSCG00000056463, ENSSSCG00000046938, ENSSSCG00000037344, ENSSSCG00000057835, ENSSSCG00000059936	8.48653	0.0229477	0.00164964	0.00163585
INTERPRO	IPR032454:Histone_H2A_C	12	6.4641e-06	ENSSSCG00000016738, ENSSSCG00000054032, ENSSSCG00000033606, ENSSSCG00000054693, ENSSSCG00000052435, ENSSSCG00000033451, ENSSSCG00000039307, ENSSSCG00000057847, ENSSSCG00000053139, ENSSSCG00000047716, ENSSSCG00000046222, ENSSSCG00000032609, ENSSSCG00000053280	5.09192	0.024441	0.00164964	0.00163585
UP_SEQ_FEATURE	DOMAIN:Cadherin	27	7.15852e-06	ENSSSCG00000027371, ENSSSCG00000055269, ENSSSCG00000046808, ENSSSCG00000036961, ENSSSCG00000010278, ENSSSCG00000012852, ENSSSCG00000014377, ENSSSCG00000031533, ENSSSCG00000025603, ENSSSCG00000059909, ENSSSCG00000058260, ENSSSCG00000044449, ENSSSCG00000061745, ENSSSCG00000036516, ENSSSCG00000029442, ENSSSCG00000028030, ENSSSCG00000025141, ENSSSCG00000053239, ENSSSCG00000029281, ENSSSCG00000053951,…	2.62926	0.00939768	0.00124531	0.0012387
UP_SEQ_FEATURE	DOMAIN:IF rod	23	7.55305e-06	ENSSSCG00000006474, ENSSSCG00000006496, ENSSSCG00000030350, ENSSSCG00000017438, ENSSSCG00000022839, ENSSSCG00000036089, ENSSSCG00000017437, ENSSSCG00000017459, ENSSSCG00000017439, ENSSSCG00000017445, ENSSSCG00000017458, ENSSSCG00000036987, ENSSSCG00000017463, ENSSSCG00000017441, ENSSSCG00000017462, ENSSSCG00000021668, ENSSSCG00000017465, ENSSSCG00000017464, ENSSSCG00000021755, ENSSSCG00000017461,…	2.89848	0.00991305	0.00124531	0.0012387
SMART	SM00417:H4	7	8.29101e-06	ENSSSCG00000056247, ENSSSCG00000053691, ENSSSCG00000059574, ENSSSCG00000057661, ENSSSCG00000059243, ENSSSCG00000056814, ENSSSCG00000054633, ENSSSCG00000060975, ENSSSCG00000059703	9.54426	0.00404611	0.00101358	0.000999066
GOTERM_CC_DIRECT	GO:0045095~keratin filament	28	8.2975e-06	ENSSSCG00000031696, ENSSSCG00000052790, ENSSSCG00000017445, ENSSSCG00000017451, ENSSSCG00000038131, ENSSSCG00000047939, ENSSSCG00000040382, ENSSSCG00000033085, ENSSSCG00000032172, ENSSSCG00000001499, ENSSSCG00000046804, ENSSSCG00000025789, ENSSSCG00000054562, ENSSSCG00000039927, ENSSSCG00000049072, ENSSSCG00000055895, ENSSSCG00000017437, ENSSSCG00000038114, ENSSSCG00000037569, ENSSSCG00000036435,…	2.55517	0.00630277	0.00210756	0.00209927
INTERPRO	IPR002126:Cadherin-like_dom	27	8.53983e-06	ENSSSCG00000027371, ENSSSCG00000055269, ENSSSCG00000046808, ENSSSCG00000036961, ENSSSCG00000010278, ENSSSCG00000012852, ENSSSCG00000014377, ENSSSCG00000031533, ENSSSCG00000025603, ENSSSCG00000059909, ENSSSCG00000058260, ENSSSCG00000044449, ENSSSCG00000061745, ENSSSCG00000036516, ENSSSCG00000029442, ENSSSCG00000028030, ENSSSCG00000025141, ENSSSCG00000053239, ENSSSCG00000029281, ENSSSCG00000053951,…	2.60382	0.032162	0.00191158	0.0018956
INTERPRO	IPR039008:IF_rod_dom	23	8.83814e-06	ENSSSCG00000006474, ENSSSCG00000006496, ENSSSCG00000030350, ENSSSCG00000017438, ENSSSCG00000022839, ENSSSCG00000036089, ENSSSCG00000017437, ENSSSCG00000017459, ENSSSCG00000017439, ENSSSCG00000017445, ENSSSCG00000017458, ENSSSCG00000036987, ENSSSCG00000017463, ENSSSCG00000017441, ENSSSCG00000017462, ENSSSCG00000021668, ENSSSCG00000017465, ENSSSCG00000017464, ENSSSCG00000021755, ENSSSCG00000017461,…	2.87044	0.0332666	0.00191158	0.0018956
INTERPRO	IPR002494:KAP	14	8.98862e-06	ENSSSCG00000049072, ENSSSCG00000052790, ENSSSCG00000038114, ENSSSCG00000037569, ENSSSCG00000039008, ENSSSCG00000017451, ENSSSCG00000039030, ENSSSCG00000047939, ENSSSCG00000033085, ENSSSCG00000032172, ENSSSCG00000027632, ENSSSCG00000046804, ENSSSCG00000025789, ENSSSCG00000048217	4.24327	0.0338233	0.00191158	0.0018956
GOTERM_MF_DIRECT	GO:0005509~calcium ion binding	100	9.8009e-06	ENSSSCG00000027371, ENSSSCG00000034746, ENSSSCG00000037697, ENSSSCG00000016751, ENSSSCG00000015543, ENSSSCG00000013010, ENSSSCG00000001536, ENSSSCG00000001499, ENSSSCG00000008101, ENSSSCG00000036516, ENSSSCG00000029442, ENSSSCG00000009558, ENSSSCG00000008749, ENSSSCG00000013775, ENSSSCG00000029281, ENSSSCG00000017978, ENSSSCG00000053951, ENSSSCG00000055853, ENSSSCG00000053832, ENSSSCG00000009565,…	1.55103	0.0124281	0.00156324	0.00155344
INTERPRO	IPR034325:S-100_dom	9	1.09439e-05	ENSSSCG00000042564, ENSSSCG00000034539, ENSSSCG00000006581, ENSSSCG00000006592, ENSSSCG00000006604, ENSSSCG00000006579, ENSSSCG00000006578, ENSSSCG00000006577, ENSSSCG00000053832	6.81953	0.0410282	0.00220492	0.00218649
GOTERM_BP_DIRECT	GO:0008544~epidermis development	11	1.16471e-05	ENSSSCG00000027361, ENSSSCG00000053487, ENSSSCG00000061182, ENSSSCG00000053408, ENSSSCG00000011183, ENSSSCG00000051890, ENSSSCG00000009560, ENSSSCG00000009474, ENSSSCG00000028522, ENSSSCG00000003433, ENSSSCG00000002882	5.32264	0.0439402	0.00748714	0.00746967
INTERPRO	IPR015919:Cadherin-like_sf	27	1.20629e-05	ENSSSCG00000027371, ENSSSCG00000055269, ENSSSCG00000046808, ENSSSCG00000036961, ENSSSCG00000010278, ENSSSCG00000012852, ENSSSCG00000014377, ENSSSCG00000031533, ENSSSCG00000025603, ENSSSCG00000059909, ENSSSCG00000058260, ENSSSCG00000044449, ENSSSCG00000061745, ENSSSCG00000036516, ENSSSCG00000029442, ENSSSCG00000028030, ENSSSCG00000025141, ENSSSCG00000053239, ENSSSCG00000029281, ENSSSCG00000053951,…	2.55733	0.045127	0.00230883	0.00228953
UP_KW_PTM	KW-0379~Hydroxylation	20	1.47624e-05	ENSSSCG00000056247, ENSSSCG00000033606, ENSSSCG00000053691, ENSSSCG00000059574, ENSSSCG00000057661, ENSSSCG00000054693, ENSSSCG00000056814, ENSSSCG00000056711, ENSSSCG00000054633, ENSSSCG00000055820, ENSSSCG00000059703, ENSSSCG00000055767, ENSSSCG00000044013, ENSSSCG00000034360, ENSSSCG00000059243, ENSSSCG00000002873, ENSSSCG00000041356, ENSSSCG00000021386, ENSSSCG00000023971, ENSSSCG00000060975,…	2.99226	0.000428021	0.000329667	0.000285711
INTERPRO	IPR035425:CENP-T/H4_C	7	1.64603e-05	ENSSSCG00000056247, ENSSSCG00000053691, ENSSSCG00000059574, ENSSSCG00000057661, ENSSSCG00000059243, ENSSSCG00000056814, ENSSSCG00000054633, ENSSSCG00000060975, ENSSSCG00000059703	9.28214	0.0610666	0.00300048	0.0029754
GOTERM_BP_DIRECT	GO:0045109~intermediate filament organization	20	2.01327e-05	ENSSSCG00000030350, ENSSSCG00000017438, ENSSSCG00000017437, ENSSSCG00000017459, ENSSSCG00000017439, ENSSSCG00000017445, ENSSSCG00000017458, ENSSSCG00000036987, ENSSSCG00000017463, ENSSSCG00000017441, ENSSSCG00000017462, ENSSSCG00000021668, ENSSSCG00000017465, ENSSSCG00000017464, ENSSSCG00000021755, ENSSSCG00000017461, ENSSSCG00000017460, ENSSSCG00000001025, ENSSSCG00000024067, ENSSSCG00000028522	2.99867	0.0747327	0.0110931	0.0110672
UP_KW_PTM	KW-0164~Citrullination	12	2.19778e-05	ENSSSCG00000056247, ENSSSCG00000056761, ENSSSCG00000053691, ENSSSCG00000033606, ENSSSCG00000059574, ENSSSCG00000057661, ENSSSCG00000054693, ENSSSCG00000056814, ENSSSCG00000054633, ENSSSCG00000059703, ENSSSCG00000015054, ENSSSCG00000059243, ENSSSCG00000060975, ENSSSCG00000023971	4.45248	0.00063716	0.000329667	0.000285711
GOTERM_MF_DIRECT	GO:0046914~transition metal ion binding	10	2.8793e-05	ENSSSCG00000042564, ENSSSCG00000002916, ENSSSCG00000034539, ENSSSCG00000006581, ENSSSCG00000006592, ENSSSCG00000006604, ENSSSCG00000006579, ENSSSCG00000006578, ENSSSCG00000006577, ENSSSCG00000053832	5.46738	0.0360736	0.00402357	0.00399835
KEGG_PATHWAY	ssc04210:Apoptosis	30	2.93496e-05	ENSSSCG00000003460, ENSSSCG00000012999, ENSSSCG00000006496, ENSSSCG00000029411, ENSSSCG00000016958, ENSSSCG00000029077, ENSSSCG00000012970, ENSSSCG00000033295, ENSSSCG00000017643, ENSSSCG00000031513, ENSSSCG00000001518, ENSSSCG00000001979, ENSSSCG00000021203, ENSSSCG00000001516, ENSSSCG00000023660, ENSSSCG00000005511, ENSSSCG00000001770, ENSSSCG00000006464, ENSSSCG00000012843, ENSSSCG00000008208,…	2.29193	0.00952248	0.00159466	0.00154575
INTERPRO	IPR001751:S100/CaBP7/8-like_CS	11	3.06612e-05	ENSSSCG00000042564, ENSSSCG00000006581, ENSSSCG00000031053, ENSSSCG00000021084, ENSSSCG00000006590, ENSSSCG00000032857, ENSSSCG00000006579, ENSSSCG00000006578, ENSSSCG00000006588, ENSSSCG00000006577, ENSSSCG00000053832	4.86208	0.110746	0.00533505	0.00529045
GOTERM_MF_DIRECT	GO:0004806~triglyceride lipase activity	9	3.15327e-05	ENSSSCG00000010657, ENSSSCG00000027266, ENSSSCG00000010658, ENSSSCG00000001559, ENSSSCG00000010659, ENSSSCG00000010660, ENSSSCG00000012841, ENSSSCG00000040631, ENSSSCG00000031367	6.1508	0.0394376	0.00402357	0.00399835
INTERPRO	IPR002119:Histone_H2A	13	3.60912e-05	ENSSSCG00000059511, ENSSSCG00000016738, ENSSSCG00000033606, ENSSSCG00000054032, ENSSSCG00000054693, ENSSSCG00000052435, ENSSSCG00000033451, ENSSSCG00000039307, ENSSSCG00000057847, ENSSSCG00000053139, ENSSSCG00000047716, ENSSSCG00000046222, ENSSSCG00000032609, ENSSSCG00000053280	4.05606	0.12904	0.00600684	0.00595662
UP_SEQ_FEATURE	CROSSLNK:Glycyl lysine isopeptide (Lys-Gly) (interchain with G-Cter in SUMO2); alternate	14	4.21824e-05	ENSSSCG00000006496, ENSSSCG00000056247, ENSSSCG00000016737, ENSSSCG00000053691, ENSSSCG00000059574, ENSSSCG00000057661, ENSSSCG00000056814, ENSSSCG00000017626, ENSSSCG00000054633, ENSSSCG00000059703, ENSSSCG00000017473, ENSSSCG00000001502, ENSSSCG00000059243, ENSSSCG00000001543, ENSSSCG00000006874, ENSSSCG00000060975	3.74912	0.0541202	0.00618206	0.00614925
SMART	SM00112:CA	27	4.28242e-05	ENSSSCG00000027371, ENSSSCG00000055269, ENSSSCG00000046808, ENSSSCG00000036961, ENSSSCG00000010278, ENSSSCG00000012852, ENSSSCG00000014377, ENSSSCG00000031533, ENSSSCG00000025603, ENSSSCG00000059909, ENSSSCG00000058260, ENSSSCG00000044449, ENSSSCG00000061745, ENSSSCG00000036516, ENSSSCG00000029442, ENSSSCG00000028030, ENSSSCG00000025141, ENSSSCG00000053239, ENSSSCG00000029281, ENSSSCG00000053951,…	2.36417	0.0207237	0.0041882	0.00412825
INTERPRO	IPR032455:Cadherin_C	12	7.20628e-05	ENSSSCG00000036516, ENSSSCG00000027371, ENSSSCG00000021414, ENSSSCG00000025141, ENSSSCG00000046808, ENSSSCG00000053239, ENSSSCG00000029281, ENSSSCG00000036961, ENSSSCG00000053951, ENSSSCG00000055853, ENSSSCG00000014377, ENSSSCG00000027852	4.10639	0.241086	0.011494	0.0113979
SMART	SM01391:Filament	22	7.6597e-05	ENSSSCG00000006474, ENSSSCG00000006496, ENSSSCG00000030350, ENSSSCG00000017438, ENSSSCG00000022839, ENSSSCG00000017437, ENSSSCG00000017459, ENSSSCG00000017439, ENSSSCG00000017445, ENSSSCG00000017458, ENSSSCG00000036987, ENSSSCG00000017463, ENSSSCG00000017441, ENSSSCG00000017462, ENSSSCG00000021668, ENSSSCG00000017465, ENSSSCG00000017464, ENSSSCG00000021755, ENSSSCG00000017461, ENSSSCG00000017460,…	2.56065	0.0367645	0.00624265	0.00615329
SMART	SM00414:H2A	13	0.000100022	ENSSSCG00000059511, ENSSSCG00000016738, ENSSSCG00000033606, ENSSSCG00000054032, ENSSSCG00000054693, ENSSSCG00000052435, ENSSSCG00000033451, ENSSSCG00000039307, ENSSSCG00000057847, ENSSSCG00000053139, ENSSSCG00000047716, ENSSSCG00000046222, ENSSSCG00000032609, ENSSSCG00000053280	3.64928	0.0477362	0.00698724	0.00688722
GOTERM_BP_DIRECT	GO:0010951~negative regulation of endopeptidase activity	15	0.000112906	ENSSSCG00000002481, ENSSSCG00000002483, ENSSSCG00000031595, ENSSSCG00000030371, ENSSSCG00000054220, ENSSSCG00000039378, ENSSSCG00000031866, ENSSSCG00000038515, ENSSSCG00000002478, ENSSSCG00000022251, ENSSSCG00000002479, ENSSSCG00000060202, ENSSSCG00000062845, ENSSSCG00000002486, ENSSSCG00000025698	3.25876	0.353134	0.0544349	0.0543079
INTERPRO	IPR000164:Histone_H3/CENP-A	8	0.000123354	ENSSSCG00000059526, ENSSSCG00000059546, ENSSSCG00000052704, ENSSSCG00000056496, ENSSSCG00000059210, ENSSSCG00000047079, ENSSSCG00000033550, ENSSSCG00000053072, ENSSSCG00000060961, ENSSSCG00000017202, ENSSSCG00000023971, ENSSSCG00000061876	6.06181	0.376389	0.018888	0.0187301
UP_KW_PTM	KW-0007~Acetylation	93	0.000131915	ENSSSCG00000034227, ENSSSCG00000033019, ENSSSCG00000024180, ENSSSCG00000034868, ENSSSCG00000010814, ENSSSCG00000032242, ENSSSCG00000054032, ENSSSCG00000030260, ENSSSCG00000057661, ENSSSCG00000029275, ENSSSCG00000033295, ENSSSCG00000056814, ENSSSCG00000033451, ENSSSCG00000054633, ENSSSCG00000016751, ENSSSCG00000036129, ENSSSCG00000033653, ENSSSCG00000032609, ENSSSCG00000017251, ENSSSCG00000001779,…	1.44018	0.00381847	0.00131915	0.00114326
GOTERM_BP_DIRECT	GO:0030183~B cell differentiation	21	0.000152001	ENSSSCG00000006464, ENSSSCG00000033910, ENSSSCG00000060748, ENSSSCG00000058698, ENSSSCG00000057852, ENSSSCG00000016958, ENSSSCG00000005152, ENSSSCG00000005163, ENSSSCG00000056145, ENSSSCG00000051680, ENSSSCG00000055846, ENSSSCG00000059717, ENSSSCG00000031149, ENSSSCG00000052950, ENSSSCG00000057745, ENSSSCG00000024549, ENSSSCG00000002867, ENSSSCG00000060250, ENSSSCG00000021504, ENSSSCG00000050619,…	2.54035	0.44371	0.0594149	0.0592763
GOTERM_BP_DIRECT	GO:0006952~defense response	19	0.000154044	ENSSSCG00000009469, ENSSSCG00000031487, ENSSSCG00000033910, ENSSSCG00000060748, ENSSSCG00000058698, ENSSSCG00000057852, ENSSSCG00000005152, ENSSSCG00000005163, ENSSSCG00000056145, ENSSSCG00000051680, ENSSSCG00000055846, ENSSSCG00000059717, ENSSSCG00000031149, ENSSSCG00000052950, ENSSSCG00000057745, ENSSSCG00000060250, ENSSSCG00000021504, ENSSSCG00000063223, ENSSSCG00000004068	2.6968	0.448078	0.0594149	0.0592763
GOTERM_BP_DIRECT	GO:0006959~humoral immune response	17	0.000174567	ENSSSCG00000033910, ENSSSCG00000060748, ENSSSCG00000058698, ENSSSCG00000057852, ENSSSCG00000005152, ENSSSCG00000005163, ENSSSCG00000056145, ENSSSCG00000051680, ENSSSCG00000055846, ENSSSCG00000059717, ENSSSCG00000031149, ENSSSCG00000052950, ENSSSCG00000057745, ENSSSCG00000060250, ENSSSCG00000021504, ENSSSCG00000050619, ENSSSCG00000063223	2.87253	0.490099	0.0612096	0.0610668
GOTERM_CC_DIRECT	GO:0005829~cytosol	345	0.000228132	ENSSSCG00000006550, ENSSSCG00000062938, ENSSSCG00000038708, ENSSSCG00000008619, ENSSSCG00000031513, ENSSSCG00000017203, ENSSSCG00000014970, ENSSSCG00000013761, ENSSSCG00000032842, ENSSSCG00000016364, ENSSSCG00000022912, ENSSSCG00000002869, ENSSSCG00000001538, ENSSSCG00000007637, ENSSSCG00000001534, ENSSSCG00000001770, ENSSSCG00000026954, ENSSSCG00000021386, ENSSSCG00000040103, ENSSSCG00000001771,…	1.18919	0.159583	0.0434592	0.0432881
SMART	SM00428:H3	8	0.000239092	ENSSSCG00000059526, ENSSSCG00000059546, ENSSSCG00000052704, ENSSSCG00000056496, ENSSSCG00000059210, ENSSSCG00000047079, ENSSSCG00000033550, ENSSSCG00000053072, ENSSSCG00000060961, ENSSSCG00000017202, ENSSSCG00000023971, ENSSSCG00000061876	5.45386	0.110352	0.0146145	0.0144053
KEGG_PATHWAY	ssc03082:ATP-dependent chromatin remodeling	25	0.000261187	ENSSSCG00000027211, ENSSSCG00000016738, ENSSSCG00000054693, ENSSSCG00000052435, ENSSSCG00000033451, ENSSSCG00000039137, ENSSSCG00000012995, ENSSSCG00000057847, ENSSSCG00000011762, ENSSSCG00000047716, ENSSSCG00000046222, ENSSSCG00000032609, ENSSSCG00000021363, ENSSSCG00000008464, ENSSSCG00000028018, ENSSSCG00000006562, ENSSSCG00000007671, ENSSSCG00000033606, ENSSSCG00000010802, ENSSSCG00000012980,…	2.2201	0.081633	0.0121639	0.0117907
INTERPRO	IPR000558:Histone_H2B	10	0.000289945	ENSSSCG00000044013, ENSSSCG00000054132, ENSSSCG00000037565, ENSSSCG00000001137, ENSSSCG00000041356, ENSSSCG00000045769, ENSSSCG00000055820, ENSSSCG00000056711, ENSSSCG00000021411, ENSSSCG00000056180	4.24327	0.670464	0.0426888	0.0423319
UP_KW_MOLECULAR_FUNCTION	KW-0238~DNA-binding	102	0.000369635	ENSSSCG00000010814, ENSSSCG00000021270, ENSSSCG00000056496, ENSSSCG00000056814, ENSSSCG00000015668, ENSSSCG00000017202, ENSSSCG00000054633, ENSSSCG00000037215, ENSSSCG00000021941, ENSSSCG00000001539, ENSSSCG00000002906, ENSSSCG00000032609, ENSSSCG00000001137, ENSSSCG00000057358, ENSSSCG00000061856, ENSSSCG00000000160, ENSSSCG00000006266, ENSSSCG00000031461, ENSSSCG00000037565, ENSSSCG00000016488,…	1.3953	0.0348691	0.035485	0.035485
UP_KW_BIOLOGICAL_PROCESS	KW-0813~Transport	166	0.000387703	ENSSSCG00000029430, ENSSSCG00000006551, ENSSSCG00000032288, ENSSSCG00000036926, ENSSSCG00000012836, ENSSSCG00000037973, ENSSSCG00000013007, ENSSSCG00000013005, ENSSSCG00000015543, ENSSSCG00000003438, ENSSSCG00000006827, ENSSSCG00000002902, ENSSSCG00000024497, ENSSSCG00000001773, ENSSSCG00000021145, ENSSSCG00000005610, ENSSSCG00000006545, ENSSSCG00000008465, ENSSSCG00000025468, ENSSSCG00000008621,…	1.26276	0.0521067	0.0267515	0.0267515
GOTERM_BP_DIRECT	GO:0051607~defense response to virus	31	0.000482811	ENSSSCG00000033910, ENSSSCG00000058698, ENSSSCG00000005163, ENSSSCG00000031075, ENSSSCG00000051680, ENSSSCG00000030108, ENSSSCG00000008619, ENSSSCG00000055846, ENSSSCG00000012853, ENSSSCG00000052950, ENSSSCG00000057745, ENSSSCG00000034347, ENSSSCG00000060250, ENSSSCG00000021504, ENSSSCG00000050619, ENSSSCG00000002869, ENSSSCG00000030408, ENSSSCG00000063223, ENSSSCG00000006543, ENSSSCG00000036439,…	1.95268	0.844815	0.150133	0.149783
INTERPRO	IPR018039:IF_conserved	18	0.00050154	ENSSSCG00000006474, ENSSSCG00000006496, ENSSSCG00000030350, ENSSSCG00000017438, ENSSSCG00000036089, ENSSSCG00000017437, ENSSSCG00000017459, ENSSSCG00000017439, ENSSSCG00000017445, ENSSSCG00000017458, ENSSSCG00000036987, ENSSSCG00000017441, ENSSSCG00000021668, ENSSSCG00000017465, ENSSSCG00000021755, ENSSSCG00000017460, ENSSSCG00000024067, ENSSSCG00000028522	2.54596	0.853448	0.0711073	0.0705128
UP_SEQ_FEATURE	DOMAIN:NADP-dependent oxidoreductase	8	0.000510613	ENSSSCG00000037549, ENSSSCG00000058443, ENSSSCG00000063387, ENSSSCG00000003491, ENSSSCG00000037973, ENSSSCG00000062058, ENSSSCG00000036941, ENSSSCG00000011147	5.04084	0.490166	0.0673498	0.0669924
GOTERM_BP_DIRECT	GO:0042100~B cell proliferation	17	0.00053148	ENSSSCG00000033910, ENSSSCG00000060748, ENSSSCG00000058698, ENSSSCG00000057852, ENSSSCG00000005152, ENSSSCG00000005163, ENSSSCG00000056145, ENSSSCG00000051680, ENSSSCG00000055846, ENSSSCG00000059717, ENSSSCG00000031149, ENSSSCG00000052950, ENSSSCG00000057745, ENSSSCG00000060250, ENSSSCG00000021504, ENSSSCG00000050619, ENSSSCG00000063223	2.62275	0.871393	0.150133	0.149783
INTERPRO	IPR023210:NADP_OxRdtase_dom	8	0.000542114	ENSSSCG00000037549, ENSSSCG00000058443, ENSSSCG00000063387, ENSSSCG00000003491, ENSSSCG00000037973, ENSSSCG00000062058, ENSSSCG00000036941, ENSSSCG00000011147	4.99208	0.874541	0.071559	0.0709608
INTERPRO	IPR036812:NADP_OxRdtase_dom_sf	8	0.000542114	ENSSSCG00000037549, ENSSSCG00000058443, ENSSSCG00000063387, ENSSSCG00000003491, ENSSSCG00000037973, ENSSSCG00000062058, ENSSSCG00000036941, ENSSSCG00000011147	4.99208	0.874541	0.071559	0.0709608
GOTERM_BP_DIRECT	GO:0007156~homophilic cell adhesion via plasma membrane adhesion molecules	28	0.000583796	ENSSSCG00000027371, ENSSSCG00000055269, ENSSSCG00000046808, ENSSSCG00000036961, ENSSSCG00000010278, ENSSSCG00000012852, ENSSSCG00000014377, ENSSSCG00000031533, ENSSSCG00000025603, ENSSSCG00000059909, ENSSSCG00000058260, ENSSSCG00000044449, ENSSSCG00000020992, ENSSSCG00000061745, ENSSSCG00000036516, ENSSSCG00000029442, ENSSSCG00000028030, ENSSSCG00000025141, ENSSSCG00000053239, ENSSSCG00000029281,…	2.01397	0.894911	0.150133	0.149783
GOTERM_BP_DIRECT	GO:0006334~nucleosome assembly	19	0.000583873	ENSSSCG00000056247, ENSSSCG00000056761, ENSSSCG00000053691, ENSSSCG00000059574, ENSSSCG00000057661, ENSSSCG00000056496, ENSSSCG00000037565, ENSSSCG00000056814, ENSSSCG00000014882, ENSSSCG00000054633, ENSSSCG00000013772, ENSSSCG00000059703, ENSSSCG00000001509, ENSSSCG00000052704, ENSSSCG00000017251, ENSSSCG00000059210, ENSSSCG00000059243, ENSSSCG00000000522, ENSSSCG00000053072, ENSSSCG00000001137,…	2.43687	0.894942	0.150133	0.149783
GOTERM_CC_DIRECT	GO:0005654~nucleoplasm	260	0.000623403	ENSSSCG00000011107, ENSSSCG00000040905, ENSSSCG00000056496, ENSSSCG00000013764, ENSSSCG00000056814, ENSSSCG00000017206, ENSSSCG00000011104, ENSSSCG00000031513, ENSSSCG00000054633, ENSSSCG00000017205, ENSSSCG00000034347, ENSSSCG00000016364, ENSSSCG00000002867, ENSSSCG00000002866, ENSSSCG00000044141, ENSSSCG00000001538, ENSSSCG00000001534, ENSSSCG00000021384, ENSSSCG00000005459, ENSSSCG00000006543,…	1.20887	0.378228	0.0950066	0.0946326
SMART	SM00427:H2B	10	0.000630881	ENSSSCG00000044013, ENSSSCG00000054132, ENSSSCG00000037565, ENSSSCG00000001137, ENSSSCG00000041356, ENSSSCG00000045769, ENSSSCG00000055820, ENSSSCG00000056711, ENSSSCG00000021411, ENSSSCG00000056180	3.8177	0.265524	0.0342779	0.0337872
UP_KW_DOMAIN	KW-0732~Signal	468	0.000638753	ENSSSCG00000007642, ENSSSCG00000027371, ENSSSCG00000004133, ENSSSCG00000005460, ENSSSCG00000055846, ENSSSCG00000030303, ENSSSCG00000053786, ENSSSCG00000017204, ENSSSCG00000016478, ENSSSCG00000016484, ENSSSCG00000016486, ENSSSCG00000016485, ENSSSCG00000016364, ENSSSCG00000049158, ENSSSCG00000063223, ENSSSCG00000006547, ENSSSCG00000006546, ENSSSCG00000006545, ENSSSCG00000044700, ENSSSCG00000029442,…	1.12512	0.0171039	0.0172463	0.0172463
UP_SEQ_FEATURE	DOMAIN:Serpin	14	0.000770301	ENSSSCG00000002481, ENSSSCG00000002483, ENSSSCG00000031595, ENSSSCG00000030371, ENSSSCG00000054220, ENSSSCG00000039378, ENSSSCG00000038515, ENSSSCG00000002478, ENSSSCG00000022251, ENSSSCG00000002479, ENSSSCG00000060202, ENSSSCG00000062845, ENSSSCG00000002486, ENSSSCG00000025698	2.88394	0.638111	0.0923661	0.091876
INTERPRO	IPR038269:SCAN_sf	15	0.000789884	ENSSSCG00000056389, ENSSSCG00000031461, ENSSSCG00000057663, ENSSSCG00000037512, ENSSSCG00000037744, ENSSSCG00000021941, ENSSSCG00000001209, ENSSSCG00000001206, ENSSSCG00000001216, ENSSSCG00000001207, ENSSSCG00000001201, ENSSSCG00000001204, ENSSSCG00000001203, ENSSSCG00000025335, ENSSSCG00000022664, ENSSSCG00000021069	2.74349	0.951436	0.0950893	0.0942944
UP_KW_MOLECULAR_FUNCTION	KW-0202~Cytokine	29	0.000791491	ENSSSCG00000033910, ENSSSCG00000058698, ENSSSCG00000005163, ENSSSCG00000031075, ENSSSCG00000051680, ENSSSCG00000055846, ENSSSCG00000036521, ENSSSCG00000039214, ENSSSCG00000017488, ENSSSCG00000052950, ENSSSCG00000057745, ENSSSCG00000060250, ENSSSCG00000021504, ENSSSCG00000050619, ENSSSCG00000007817, ENSSSCG00000063223, ENSSSCG00000060748, ENSSSCG00000032299, ENSSSCG00000057852, ENSSSCG00000005152,…	1.94765	0.073196	0.0379916	0.0379916
GOTERM_BP_DIRECT	GO:0098703~calcium ion import across plasma membrane	9	0.000802749	ENSSSCG00000005167, ENSSSCG00000002450, ENSSSCG00000016469, ENSSSCG00000024784, ENSSSCG00000013754, ENSSSCG00000002315, ENSSSCG00000062134, ENSSSCG00000004843, ENSSSCG00000015543	4.16554	0.954872	0.193513	0.193061
GOTERM_CC_DIRECT	GO:0005615~extracellular space	166	0.000834133	ENSSSCG00000007642, ENSSSCG00000004133, ENSSSCG00000031595, ENSSSCG00000031075, ENSSSCG00000010658, ENSSSCG00000012837, ENSSSCG00000055846, ENSSSCG00000036521, ENSSSCG00000030303, ENSSSCG00000035436, ENSSSCG00000016754, ENSSSCG00000057745, ENSSSCG00000013762, ENSSSCG00000016478, ENSSSCG00000016486, ENSSSCG00000040188, ENSSSCG00000001536, ENSSSCG00000033382, ENSSSCG00000061442, ENSSSCG00000063223,…	1.27135	0.470528	0.105935	0.105518
INTERPRO	IPR036186:Serpin_sf	14	0.000844576	ENSSSCG00000002481, ENSSSCG00000002483, ENSSSCG00000031595, ENSSSCG00000030371, ENSSSCG00000054220, ENSSSCG00000039378, ENSSSCG00000038515, ENSSSCG00000002478, ENSSSCG00000022251, ENSSSCG00000002479, ENSSSCG00000060202, ENSSSCG00000062845, ENSSSCG00000002486, ENSSSCG00000025698	2.85604	0.960616	0.0950893	0.0942944
INTERPRO	IPR042178:Serpin_sf_1	14	0.000844576	ENSSSCG00000002481, ENSSSCG00000002483, ENSSSCG00000031595, ENSSSCG00000030371, ENSSSCG00000054220, ENSSSCG00000039378, ENSSSCG00000038515, ENSSSCG00000002478, ENSSSCG00000022251, ENSSSCG00000002479, ENSSSCG00000060202, ENSSSCG00000062845, ENSSSCG00000002486, ENSSSCG00000025698	2.85604	0.960616	0.0950893	0.0942944
INTERPRO	IPR023796:Serpin_dom	14	0.000844576	ENSSSCG00000002481, ENSSSCG00000002483, ENSSSCG00000031595, ENSSSCG00000030371, ENSSSCG00000054220, ENSSSCG00000039378, ENSSSCG00000038515, ENSSSCG00000002478, ENSSSCG00000022251, ENSSSCG00000002479, ENSSSCG00000060202, ENSSSCG00000062845, ENSSSCG00000002486, ENSSSCG00000025698	2.85604	0.960616	0.0950893	0.0942944
INTERPRO	IPR000215:Serpin_fam	14	0.000844576	ENSSSCG00000002481, ENSSSCG00000002483, ENSSSCG00000031595, ENSSSCG00000030371, ENSSSCG00000054220, ENSSSCG00000039378, ENSSSCG00000038515, ENSSSCG00000002478, ENSSSCG00000022251, ENSSSCG00000002479, ENSSSCG00000060202, ENSSSCG00000062845, ENSSSCG00000002486, ENSSSCG00000025698	2.85604	0.960616	0.0950893	0.0942944
UP_SEQ_FEATURE	DOMAIN:SCAN box	15	0.000860187	ENSSSCG00000056389, ENSSSCG00000031461, ENSSSCG00000057663, ENSSSCG00000037512, ENSSSCG00000037744, ENSSSCG00000021941, ENSSSCG00000001209, ENSSSCG00000001206, ENSSSCG00000001216, ENSSSCG00000001207, ENSSSCG00000001201, ENSSSCG00000001204, ENSSSCG00000001203, ENSSSCG00000025335, ENSSSCG00000022664, ENSSSCG00000021069	2.72333	0.678602	0.0945489	0.0940471
INTERPRO	IPR003309:SCAN_dom	15	0.000947108	ENSSSCG00000056389, ENSSSCG00000031461, ENSSSCG00000057663, ENSSSCG00000037512, ENSSSCG00000037744, ENSSSCG00000021941, ENSSSCG00000001209, ENSSSCG00000001206, ENSSSCG00000001216, ENSSSCG00000001207, ENSSSCG00000001201, ENSSSCG00000001204, ENSSSCG00000001203, ENSSSCG00000025335, ENSSSCG00000022664, ENSSSCG00000021069	2.69699	0.973411	0.103587	0.102721
INTERPRO	IPR009079:4_helix_cytokine-like_core	23	0.000999395	ENSSSCG00000033910, ENSSSCG00000007673, ENSSSCG00000060748, ENSSSCG00000058698, ENSSSCG00000057852, ENSSSCG00000031075, ENSSSCG00000005152, ENSSSCG00000005163, ENSSSCG00000056145, ENSSSCG00000051680, ENSSSCG00000038797, ENSSSCG00000055846, ENSSSCG00000059717, ENSSSCG00000031149, ENSSSCG00000037449, ENSSSCG00000017488, ENSSSCG00000052950, ENSSSCG00000057745, ENSSSCG00000060250, ENSSSCG00000021504,…	2.12163	0.978238	0.106269	0.105381
GOTERM_MF_DIRECT	GO:0001972~retinoic acid binding	6	0.00107918	ENSSSCG00000002481, ENSSSCG00000017475, ENSSSCG00000006472, ENSSSCG00000038220, ENSSSCG00000007549, ENSSSCG00000008311	6.56085	0.747863	0.125185	0.124401
UP_SEQ_FEATURE	DOMAIN:PLAT	8	0.00111942	ENSSSCG00000017980, ENSSSCG00000010657, ENSSSCG00000017981, ENSSSCG00000010658, ENSSSCG00000010659, ENSSSCG00000010660, ENSSSCG00000017978, ENSSSCG00000040631	4.51022	0.771756	0.113578	0.112975
GOTERM_BP_DIRECT	GO:0050778~positive regulation of immune response	8	0.00116004	ENSSSCG00000036439, ENSSSCG00000008648, ENSSSCG00000001459, ENSSSCG00000001458, ENSSSCG00000001457, ENSSSCG00000001456, ENSSSCG00000031336, ENSSSCG00000001453	4.48222	0.988644	0.263192	0.262578
INTERPRO	IPR036392:PLAT/LH2_dom_sf	8	0.00118647	ENSSSCG00000017980, ENSSSCG00000010657, ENSSSCG00000017981, ENSSSCG00000010658, ENSSSCG00000010659, ENSSSCG00000010660, ENSSSCG00000017978, ENSSSCG00000040631	4.4666	0.989375	0.119521	0.118522
INTERPRO	IPR001024:PLAT/LH2_dom	8	0.00118647	ENSSSCG00000017980, ENSSSCG00000010657, ENSSSCG00000017981, ENSSSCG00000010658, ENSSSCG00000010659, ENSSSCG00000010660, ENSSSCG00000017978, ENSSSCG00000040631	4.4666	0.989375	0.119521	0.118522
GOTERM_CC_DIRECT	GO:0000785~chromatin	47	0.00147073	ENSSSCG00000006014, ENSSSCG00000040905, ENSSSCG00000009746, ENSSSCG00000034207, ENSSSCG00000029411, ENSSSCG00000013008, ENSSSCG00000032242, ENSSSCG00000050131, ENSSSCG00000011001, ENSSSCG00000032903, ENSSSCG00000012853, ENSSSCG00000017106, ENSSSCG00000034347, ENSSSCG00000001539, ENSSSCG00000017475, ENSSSCG00000040540, ENSSSCG00000024970, ENSSSCG00000001554, ENSSSCG00000021363, ENSSSCG00000020790,…	1.6016	0.674216	0.160099	0.159469
SMART	SM00093:SERPIN	14	0.00149016	ENSSSCG00000002481, ENSSSCG00000002483, ENSSSCG00000031595, ENSSSCG00000030371, ENSSSCG00000054220, ENSSSCG00000039378, ENSSSCG00000038515, ENSSSCG00000002478, ENSSSCG00000022251, ENSSSCG00000002479, ENSSSCG00000060202, ENSSSCG00000062845, ENSSSCG00000002486, ENSSSCG00000025698	2.67239	0.51772	0.0728686	0.0718255
INTERPRO	IPR001331:GDS_CDC24_CS	9	0.00153112	ENSSSCG00000004065, ENSSSCG00000006461, ENSSSCG00000037561, ENSSSCG00000015129, ENSSSCG00000031118, ENSSSCG00000005743, ENSSSCG00000023105, ENSSSCG00000021158, ENSSSCG00000001771	3.81894	0.997165	0.150285	0.149029
GOTERM_BP_DIRECT	GO:0002250~adaptive immune response	27	0.00158544	ENSSSCG00000033910, ENSSSCG00000058698, ENSSSCG00000005163, ENSSSCG00000025593, ENSSSCG00000051680, ENSSSCG00000055846, ENSSSCG00000031336, ENSSSCG00000052950, ENSSSCG00000057745, ENSSSCG00000060250, ENSSSCG00000001459, ENSSSCG00000001458, ENSSSCG00000021504, ENSSSCG00000050619, ENSSSCG00000001455, ENSSSCG00000063223, ENSSSCG00000001457, ENSSSCG00000001456, ENSSSCG00000061569, ENSSSCG00000001453,…	1.91615	0.997805	0.326749	0.325987
INTERPRO	IPR042185:Serpin_sf_2	13	0.00160353	ENSSSCG00000002481, ENSSSCG00000002483, ENSSSCG00000031595, ENSSSCG00000030371, ENSSSCG00000054220, ENSSSCG00000038515, ENSSSCG00000002478, ENSSSCG00000022251, ENSSSCG00000002479, ENSSSCG00000060202, ENSSSCG00000062845, ENSSSCG00000002486, ENSSSCG00000025698	2.81441	0.997852	0.153458	0.152175
GOTERM_MF_DIRECT	GO:0031490~chromatin DNA binding	16	0.00164064	ENSSSCG00000034207, ENSSSCG00000010666, ENSSSCG00000035969, ENSSSCG00000029296, ENSSSCG00000029275, ENSSSCG00000012981, ENSSSCG00000017962, ENSSSCG00000017983, ENSSSCG00000014388, ENSSSCG00000034654, ENSSSCG00000017475, ENSSSCG00000002866, ENSSSCG00000036033, ENSSSCG00000001520, ENSSSCG00000001137, ENSSSCG00000021672	2.46417	0.876952	0.174455	0.173361
GOTERM_BP_DIRECT	GO:0032868~response to insulin	11	0.00169432	ENSSSCG00000058216, ENSSSCG00000039053, ENSSSCG00000016728, ENSSSCG00000036431, ENSSSCG00000006845, ENSSSCG00000003459, ENSSSCG00000001556, ENSSSCG00000000164, ENSSSCG00000006831, ENSSSCG00000022464, ENSSSCG00000059879	3.16481	0.998559	0.326749	0.325987
GOTERM_BP_DIRECT	GO:0032024~positive regulation of insulin secretion	11	0.00169432	ENSSSCG00000007056, ENSSSCG00000026330, ENSSSCG00000026422, ENSSSCG00000032438, ENSSSCG00000034763, ENSSSCG00000013771, ENSSSCG00000016751, ENSSSCG00000016883, ENSSSCG00000002891, ENSSSCG00000037779, ENSSSCG00000058735	3.16481	0.998559	0.326749	0.325987
KEGG_PATHWAY	ssc05163:Human cytomegalovirus infection	37	0.00190208	ENSSSCG00000003460, ENSSSCG00000016958, ENSSSCG00000005163, ENSSSCG00000025593, ENSSSCG00000017206, ENSSSCG00000055846, ENSSSCG00000015129, ENSSSCG00000039214, ENSSSCG00000011141, ENSSSCG00000031513, ENSSSCG00000013782, ENSSSCG00000052950, ENSSSCG00000001518, ENSSSCG00000021203, ENSSSCG00000027628, ENSSSCG00000037583, ENSSSCG00000021504, ENSSSCG00000017670, ENSSSCG00000001516, ENSSSCG00000031717,…	1.68611	0.462415	0.074939	0.0726402
KEGG_PATHWAY	ssc04923:Regulation of lipolysis in adipocytes	14	0.00206887	ENSSSCG00000006572, ENSSSCG00000016958, ENSSSCG00000016726, ENSSSCG00000034763, ENSSSCG00000013771, ENSSSCG00000012841, ENSSSCG00000010992, ENSSSCG00000021203, ENSSSCG00000017101, ENSSSCG00000031717, ENSSSCG00000061442, ENSSSCG00000006824, ENSSSCG00000021059, ENSSSCG00000007665	2.59752	0.49092	0.074939	0.0726402
SMART	SM00431:SCAN	15	0.00215163	ENSSSCG00000056389, ENSSSCG00000031461, ENSSSCG00000057663, ENSSSCG00000037512, ENSSSCG00000037744, ENSSSCG00000021941, ENSSSCG00000001209, ENSSSCG00000001206, ENSSSCG00000001216, ENSSSCG00000001207, ENSSSCG00000001201, ENSSSCG00000001204, ENSSSCG00000001203, ENSSSCG00000025335, ENSSSCG00000022664, ENSSSCG00000021069	2.46834	0.651208	0.0956497	0.0942804
GOTERM_CC_DIRECT	GO:0005634~nucleus	455	0.00258618	ENSSSCG00000029430, ENSSSCG00000006553, ENSSSCG00000010814, ENSSSCG00000017206, ENSSSCG00000039598, ENSSSCG00000017202, ENSSSCG00000017205, ENSSSCG00000021941, ENSSSCG00000040100, ENSSSCG00000037061, ENSSSCG00000032609, ENSSSCG00000005459, ENSSSCG00000003398, ENSSSCG00000006544, ENSSSCG00000040224, ENSSSCG00000006543, ENSSSCG00000016489, ENSSSCG00000006898, ENSSSCG00000028225, ENSSSCG00000028485,…	1.12117	0.860991	0.246333	0.245363
GOTERM_BP_DIRECT	GO:0048704~embryonic skeletal system morphogenesis	11	0.00260107	ENSSSCG00000017540, ENSSSCG00000061856, ENSSSCG00000002490, ENSSSCG00000017537, ENSSSCG00000017539, ENSSSCG00000006812, ENSSSCG00000017538, ENSSSCG00000017533, ENSSSCG00000017532, ENSSSCG00000017535, ENSSSCG00000017534	3.00251	0.999957	0.468259	0.467166
GOTERM_BP_DIRECT	GO:0061436~establishment of skin barrier	10	0.00267091	ENSSSCG00000017980, ENSSSCG00000017981, ENSSSCG00000030031, ENSSSCG00000001559, ENSSSCG00000022780, ENSSSCG00000002884, ENSSSCG00000008311, ENSSSCG00000014388, ENSSSCG00000035238, ENSSSCG00000006489	3.22584	0.999967	0.468259	0.467166
GOTERM_MF_DIRECT	GO:0004321~fatty-acyl-CoA synthase activity	4	0.00284057	ENSSSCG00000030033, ENSSSCG00000007858, ENSSSCG00000007857, ENSSSCG00000026453	10.9348	0.973477	0.258898	0.257275
GOTERM_MF_DIRECT	GO:0015645~fatty acid ligase activity	4	0.00284057	ENSSSCG00000030033, ENSSSCG00000007858, ENSSSCG00000007857, ENSSSCG00000026453	10.9348	0.973477	0.258898	0.257275
UP_KW_BIOLOGICAL_PROCESS	KW-0805~Transcription regulation	85	0.00291614	ENSSSCG00000009744, ENSSSCG00000010814, ENSSSCG00000034627, ENSSSCG00000032242, ENSSSCG00000029275, ENSSSCG00000013764, ENSSSCG00000012995, ENSSSCG00000001539, ENSSSCG00000040540, ENSSSCG00000022318, ENSSSCG00000017251, ENSSSCG00000023126, ENSSSCG00000021343, ENSSSCG00000000164, ENSSSCG00000024975, ENSSSCG00000021069, ENSSSCG00000057358, ENSSSCG00000061856, ENSSSCG00000006266, ENSSSCG00000010666,…	1.34492	0.331698	0.134142	0.134142
INTERPRO	IPR002331:Lipase_panc	4	0.0031059	ENSSSCG00000010657, ENSSSCG00000010658, ENSSSCG00000010659, ENSSSCG00000010660	10.6082	0.999993	0.289985	0.28756
KEGG_PATHWAY	ssc05164:Influenza A	28	0.00341419	ENSSSCG00000003460, ENSSSCG00000016958, ENSSSCG00000005163, ENSSSCG00000033295, ENSSSCG00000055846, ENSSSCG00000039214, ENSSSCG00000012853, ENSSSCG00000017543, ENSSSCG00000052950, ENSSSCG00000013784, ENSSSCG00000016478, ENSSSCG00000021203, ENSSSCG00000001459, ENSSSCG00000021504, ENSSSCG00000001516, ENSSSCG00000030408, ENSSSCG00000001455, ENSSSCG00000001457, ENSSSCG00000001456, ENSSSCG00000001453,…	1.7848	0.672062	0.111302	0.107888
UP_SEQ_FEATURE	DOMAIN:P-type	5	0.00388896	ENSSSCG00000034639, ENSSSCG00000022857, ENSSSCG00000024320, ENSSSCG00000016487, ENSSSCG00000034731	6.69486	0.99414	0.34349	0.341667
UP_SEQ_FEATURE	CROSSLNK:Glycyl lysine isopeptide (Lys-Gly) (interchain with G-Cter in ubiquitin); alternate	8	0.00390625	ENSSSCG00000056247, ENSSSCG00000016737, ENSSSCG00000053691, ENSSSCG00000059574, ENSSSCG00000057661, ENSSSCG00000059243, ENSSSCG00000056814, ENSSSCG00000054633, ENSSSCG00000060975, ENSSSCG00000059703	3.72584	0.994272	0.34349	0.341667
INTERPRO	IPR000519:P_trefoil_dom	5	0.00403115	ENSSSCG00000034639, ENSSSCG00000022857, ENSSSCG00000024320, ENSSSCG00000016487, ENSSSCG00000034731	6.6301	1	0.367411	0.36434
SMART	SM00308:LH2	7	0.00412425	ENSSSCG00000017980, ENSSSCG00000017981, ENSSSCG00000010658, ENSSSCG00000010659, ENSSSCG00000010660, ENSSSCG00000017978, ENSSSCG00000040631	4.17561	0.867468	0.168063	0.165657
KEGG_PATHWAY	ssc04211:Longevity regulating pathway	18	0.00433715	ENSSSCG00000016958, ENSSSCG00000006560, ENSSSCG00000016726, ENSSSCG00000029275, ENSSSCG00000012981, ENSSSCG00000031513, ENSSSCG00000034763, ENSSSCG00000013771, ENSSSCG00000017950, ENSSSCG00000021203, ENSSSCG00000017101, ENSSSCG00000017670, ENSSSCG00000031717, ENSSSCG00000000757, ENSSSCG00000003413, ENSSSCG00000028902, ENSSSCG00000009742, ENSSSCG00000007665	2.10136	0.757556	0.121423	0.117698
UP_KW_BIOLOGICAL_PROCESS	KW-0130~Cell adhesion	34	0.00435076	ENSSSCG00000027371, ENSSSCG00000055269, ENSSSCG00000046808, ENSSSCG00000017349, ENSSSCG00000017668, ENSSSCG00000036961, ENSSSCG00000034883, ENSSSCG00000014377, ENSSSCG00000031533, ENSSSCG00000017204, ENSSSCG00000025603, ENSSSCG00000000024, ENSSSCG00000000025, ENSSSCG00000002887, ENSSSCG00000058260, ENSSSCG00000044449, ENSSSCG00000061745, ENSSSCG00000006862, ENSSSCG00000036516, ENSSSCG00000007674,…	1.64444	0.452128	0.150101	0.150101
GOTERM_BP_DIRECT	GO:0002503~peptide antigen assembly with MHC class II protein complex	7	0.004675	ENSSSCG00000001459, ENSSSCG00000001458, ENSSSCG00000001455, ENSSSCG00000001457, ENSSSCG00000001456, ENSSSCG00000031336, ENSSSCG00000001453	4.13983	1	0.783978	0.782148
UP_SEQ_FEATURE	DOMAIN:V-SNARE coiled-coil homology	6	0.00477749	ENSSSCG00000015482, ENSSSCG00000016750, ENSSSCG00000034868, ENSSSCG00000062938, ENSSSCG00000001977, ENSSSCG00000033135	4.9439	0.998194	0.393844	0.391754
GOTERM_MF_DIRECT	GO:0005515~protein binding	239	0.00488257	ENSSSCG00000006553, ENSSSCG00000011106, ENSSSCG00000008619, ENSSSCG00000017206, ENSSSCG00000011103, ENSSSCG00000032842, ENSSSCG00000013762, ENSSSCG00000033382, ENSSSCG00000002863, ENSSSCG00000002862, ENSSSCG00000007637, ENSSSCG00000062134, ENSSSCG00000001534, ENSSSCG00000005456, ENSSSCG00000003950, ENSSSCG00000040103, ENSSSCG00000001771, ENSSSCG00000038938, ENSSSCG00000030095, ENSSSCG00000032151,…	1.17246	0.998061	0.415344	0.41274
INTERPRO	IPR022682:Calpain_domain_III	6	0.00498411	ENSSSCG00000012999, ENSSSCG00000034746, ENSSSCG00000029411, ENSSSCG00000020986, ENSSSCG00000037779, ENSSSCG00000030697	4.89608	1	0.414764	0.411297
INTERPRO	IPR020471:AKR	6	0.00498411	ENSSSCG00000058443, ENSSSCG00000063387, ENSSSCG00000003491, ENSSSCG00000062058, ENSSSCG00000036941, ENSSSCG00000011147	4.89608	1	0.414764	0.411297
INTERPRO	IPR036213:Calpain_III_sf	6	0.00498411	ENSSSCG00000012999, ENSSSCG00000034746, ENSSSCG00000029411, ENSSSCG00000020986, ENSSSCG00000037779, ENSSSCG00000030697	4.89608	1	0.414764	0.411297
INTERPRO	IPR042855:V_SNARE_CC	6	0.00498411	ENSSSCG00000015482, ENSSSCG00000016750, ENSSSCG00000034868, ENSSSCG00000062938, ENSSSCG00000001977, ENSSSCG00000033135	4.89608	1	0.414764	0.411297
UP_KW_CELLULAR_COMPONENT	KW-0968~Cytoplasmic vesicle	33	0.00504008	ENSSSCG00000027053, ENSSSCG00000006894, ENSSSCG00000006552, ENSSSCG00000031595, ENSSSCG00000034868, ENSSSCG00000006052, ENSSSCG00000062938, ENSSSCG00000017543, ENSSSCG00000011662, ENSSSCG00000039186, ENSSSCG00000022659, ENSSSCG00000005514, ENSSSCG00000021145, ENSSSCG00000002486, ENSSSCG00000028694, ENSSSCG00000002483, ENSSSCG00000030371, ENSSSCG00000006263, ENSSSCG00000010900, ENSSSCG00000054220,…	1.65289	0.242632	0.0473005	0.0447204
KEGG_PATHWAY	ssc05203:Viral carcinogenesis	31	0.00509639	ENSSSCG00000036702, ENSSSCG00000016958, ENSSSCG00000057661, ENSSSCG00000054132, ENSSSCG00000017206, ENSSSCG00000056814, ENSSSCG00000031513, ENSSSCG00000012853, ENSSSCG00000056711, ENSSSCG00000054633, ENSSSCG00000055820, ENSSSCG00000038766, ENSSSCG00000059703, ENSSSCG00000021203, ENSSSCG00000021867, ENSSSCG00000001516, ENSSSCG00000041356, ENSSSCG00000005511, ENSSSCG00000060975, ENSSSCG00000056180,…	1.67756	0.810936	0.121423	0.117698
UP_KW_CELLULAR_COMPONENT	KW-0403~Intermediate filament	9	0.00516005	ENSSSCG00000017463, ENSSSCG00000017462, ENSSSCG00000017465, ENSSSCG00000006496, ENSSSCG00000017464, ENSSSCG00000030350, ENSSSCG00000017461, ENSSSCG00000022839, ENSSSCG00000017459	3.21368	0.247638	0.0473005	0.0447204
KEGG_PATHWAY	ssc04725:Cholinergic synapse	21	0.00516656	ENSSSCG00000007056, ENSSSCG00000016958, ENSSSCG00000006560, ENSSSCG00000016726, ENSSSCG00000039535, ENSSSCG00000013754, ENSSSCG00000012065, ENSSSCG00000031513, ENSSSCG00000013771, ENSSSCG00000030303, ENSSSCG00000001518, ENSSSCG00000021203, ENSSSCG00000004839, ENSSSCG00000017101, ENSSSCG00000037583, ENSSSCG00000031717, ENSSSCG00000024784, ENSSSCG00000006824, ENSSSCG00000007669, ENSSSCG00000046439,…	1.9309	0.815234	0.121423	0.117698
KEGG_PATHWAY	ssc04721:Synaptic vesicle cycle	16	0.00521447	ENSSSCG00000009601, ENSSSCG00000028694, ENSSSCG00000038958, ENSSSCG00000009747, ENSSSCG00000034868, ENSSSCG00000006263, ENSSSCG00000006054, ENSSSCG00000012836, ENSSSCG00000013754, ENSSSCG00000033278, ENSSSCG00000000948, ENSSSCG00000022659, ENSSSCG00000039267, ENSSSCG00000039770, ENSSSCG00000003852, ENSSSCG00000020671	2.18739	0.818112	0.121423	0.117698
GOTERM_MF_DIRECT	GO:0005085~guanyl-nucleotide exchange factor activity	32	0.00561583	ENSSSCG00000006893, ENSSSCG00000038726, ENSSSCG00000007460, ENSSSCG00000015129, ENSSSCG00000031118, ENSSSCG00000015563, ENSSSCG00000024938, ENSSSCG00000037561, ENSSSCG00000000167, ENSSSCG00000009473, ENSSSCG00000040889, ENSSSCG00000006568, ENSSSCG00000023105, ENSSSCG00000001771, ENSSSCG00000004065, ENSSSCG00000006461, ENSSSCG00000012848, ENSSSCG00000010900, ENSSSCG00000017478, ENSSSCG00000016368,…	1.65835	0.999243	0.423808	0.421151
UP_KW_BIOLOGICAL_PROCESS	KW-0804~Transcription	89	0.00576882	ENSSSCG00000009744, ENSSSCG00000010814, ENSSSCG00000034627, ENSSSCG00000032242, ENSSSCG00000057663, ENSSSCG00000029275, ENSSSCG00000013764, ENSSSCG00000012995, ENSSSCG00000001539, ENSSSCG00000040540, ENSSSCG00000022318, ENSSSCG00000017251, ENSSSCG00000023126, ENSSSCG00000021343, ENSSSCG00000005611, ENSSSCG00000000164, ENSSSCG00000024975, ENSSSCG00000021069, ENSSSCG00000057358, ENSSSCG00000061856,…	1.30217	0.549952	0.159219	0.159219
GOTERM_CC_DIRECT	GO:0005856~cytoskeleton	48	0.00579274	ENSSSCG00000012992, ENSSSCG00000017643, ENSSSCG00000012996, ENSSSCG00000036248, ENSSSCG00000017445, ENSSSCG00000021668, ENSSSCG00000023728, ENSSSCG00000001499, ENSSSCG00000003954, ENSSSCG00000002425, ENSSSCG00000060526, ENSSSCG00000036639, ENSSSCG00000010665, ENSSSCG00000017459, ENSSSCG00000017978, ENSSSCG00000010862, ENSSSCG00000017458, ENSSSCG00000016368, ENSSSCG00000017463, ENSSSCG00000017462,…	1.48527	0.988049	0.490452	0.488521
SMART	SM00018:PD	5	0.00591579	ENSSSCG00000034639, ENSSSCG00000022857, ENSSSCG00000024320, ENSSSCG00000016487, ENSSSCG00000034731	5.96516	0.945054	0.222525	0.219339
GOTERM_MF_DIRECT	GO:0004032~alditol:NADP+ 1-oxidoreductase activity	5	0.00601681	ENSSSCG00000058443, ENSSSCG00000063387, ENSSSCG00000062058, ENSSSCG00000036941, ENSSSCG00000011147	6.07487	0.999547	0.423808	0.421151
KEGG_PATHWAY	ssc04911:Insulin secretion	17	0.00643464	ENSSSCG00000006542, ENSSSCG00000034868, ENSSSCG00000007056, ENSSSCG00000006560, ENSSSCG00000026330, ENSSSCG00000016726, ENSSSCG00000031957, ENSSSCG00000039535, ENSSSCG00000017951, ENSSSCG00000016751, ENSSSCG00000013771, ENSSSCG00000059879, ENSSSCG00000001518, ENSSSCG00000017101, ENSSSCG00000031717, ENSSSCG00000024784, ENSSSCG00000002891	2.07802	0.87809	0.139846	0.135556
GOTERM_MF_DIRECT	GO:0000981~RNA polymerase II transcription factor activity, sequence-specific DNA binding	113	0.00651006	ENSSSCG00000011106, ENSSSCG00000010897, ENSSSCG00000034627, ENSSSCG00000028064, ENSSSCG00000013764, ENSSSCG00000002908, ENSSSCG00000036886, ENSSSCG00000037215, ENSSSCG00000013761, ENSSSCG00000039756, ENSSSCG00000021941, ENSSSCG00000002906, ENSSSCG00000002867, ENSSSCG00000002866, ENSSSCG00000001537, ENSSSCG00000005611, ENSSSCG00000001497, ENSSSCG00000012967, ENSSSCG00000056389, ENSSSCG00000057358,…	1.26731	0.99976	0.423808	0.421151
GOTERM_MF_DIRECT	GO:0047086~ketosteroid monooxygenase activity	4	0.00661777	ENSSSCG00000058443, ENSSSCG00000063387, ENSSSCG00000062058, ENSSSCG00000011147	8.74781	0.999791	0.423808	0.421151
GOTERM_MF_DIRECT	GO:0016757~transferase activity, transferring glycosyl groups	19	0.00664275	ENSSSCG00000002283, ENSSSCG00000006861, ENSSSCG00000008227, ENSSSCG00000008524, ENSSSCG00000033425, ENSSSCG00000007497, ENSSSCG00000026793, ENSSSCG00000009738, ENSSSCG00000021805, ENSSSCG00000035454, ENSSSCG00000011698, ENSSSCG00000034059, ENSSSCG00000015670, ENSSSCG00000039351, ENSSSCG00000002306, ENSSSCG00000011195, ENSSSCG00000038200, ENSSSCG00000005518, ENSSSCG00000022780	1.97867	0.999797	0.423808	0.421151
GOTERM_CC_DIRECT	GO:0032809~neuronal cell body membrane	6	0.00671259	ENSSSCG00000007462, ENSSSCG00000031717, ENSSSCG00000005524, ENSSSCG00000034883, ENSSSCG00000006810, ENSSSCG00000002893	4.61494	0.994097	0.511499	0.509485
INTERPRO	IPR044913:P_trefoil_dom_sf	5	0.00671758	ENSSSCG00000034639, ENSSSCG00000022857, ENSSSCG00000024320, ENSSSCG00000016487, ENSSSCG00000034731	5.89343	1	0.535727	0.531248
INTERPRO	IPR002352:Eosinophil_major_basic	5	0.00671758	ENSSSCG00000051375, ENSSSCG00000027553, ENSSSCG00000058094, ENSSSCG00000059948, ENSSSCG00000061610	5.89343	1	0.535727	0.531248
GOTERM_BP_DIRECT	GO:0032456~endocytic recycling	12	0.00680752	ENSSSCG00000015482, ENSSSCG00000006564, ENSSSCG00000002859, ENSSSCG00000015539, ENSSSCG00000010900, ENSSSCG00000052142, ENSSSCG00000027324, ENSSSCG00000001501, ENSSSCG00000005514, ENSSSCG00000021461, ENSSSCG00000007557, ENSSSCG00000013005	2.50477	1	1	0.997925
INTERPRO	IPR022684:Calpain_cysteine_protease	6	0.00715792	ENSSSCG00000012999, ENSSSCG00000034746, ENSSSCG00000029411, ENSSSCG00000020986, ENSSSCG00000037779, ENSSSCG00000030697	4.54636	1	0.559194	0.55452
UP_SEQ_FEATURE	COMPBIAS:Basic and acidic residues	562	0.00720571	ENSSSCG00000004132, ENSSSCG00000006553, ENSSSCG00000006552, ENSSSCG00000021706, ENSSSCG00000030303, ENSSSCG00000017205, ENSSSCG00000021941, ENSSSCG00000040100, ENSSSCG00000037061, ENSSSCG00000022912, ENSSSCG00000022915, ENSSSCG00000006547, ENSSSCG00000003398, ENSSSCG00000006544, ENSSSCG00000040224, ENSSSCG00000006543, ENSSSCG00000044700, ENSSSCG00000006542, ENSSSCG00000007872, ENSSSCG00000016489,…	1.09217	0.999928	0.559079	0.556111
GOTERM_MF_DIRECT	GO:0023026~MHC class II protein complex binding	7	0.00728355	ENSSSCG00000001459, ENSSSCG00000001458, ENSSSCG00000001455, ENSSSCG00000001457, ENSSSCG00000001456, ENSSSCG00000031336, ENSSSCG00000001453	3.82717	0.999911	0.442562	0.439788
KEGG_PATHWAY	ssc04217:Necroptosis	26	0.00789433	ENSSSCG00000012999, ENSSSCG00000010995, ENSSSCG00000029411, ENSSSCG00000016738, ENSSSCG00000016737, ENSSSCG00000005163, ENSSSCG00000054693, ENSSSCG00000052435, ENSSSCG00000055846, ENSSSCG00000039535, ENSSSCG00000033451, ENSSSCG00000039214, ENSSSCG00000057847, ENSSSCG00000052950, ENSSSCG00000047716, ENSSSCG00000046222, ENSSSCG00000021504, ENSSSCG00000032609, ENSSSCG00000023660, ENSSSCG00000028711,…	1.72065	0.924511	0.160847	0.155913
INTERPRO	IPR011992:EF-hand-dom_pair	41	0.00836355	ENSSSCG00000012999, ENSSSCG00000036702, ENSSSCG00000034746, ENSSSCG00000029411, ENSSSCG00000031053, ENSSSCG00000006592, ENSSSCG00000007680, ENSSSCG00000006590, ENSSSCG00000011141, ENSSSCG00000016751, ENSSSCG00000051127, ENSSSCG00000042564, ENSSSCG00000000028, ENSSSCG00000038991, ENSSSCG00000001538, ENSSSCG00000001499, ENSSSCG00000006604, ENSSSCG00000003458, ENSSSCG00000003872, ENSSSCG00000006588,…	1.51019	1	0.640313	0.634961
GOTERM_BP_DIRECT	GO:0007566~embryo implantation	8	0.00844975	ENSSSCG00000001539, ENSSSCG00000007673, ENSSSCG00000008098, ENSSSCG00000017668, ENSSSCG00000007558, ENSSSCG00000017202, ENSSSCG00000006544, ENSSSCG00000023971	3.27547	1	1	0.997925
UP_KW_LIGAND	KW-0106~Calcium	75	0.00857673	ENSSSCG00000010657, ENSSSCG00000012999, ENSSSCG00000006592, ENSSSCG00000010658, ENSSSCG00000007680, ENSSSCG00000006590, ENSSSCG00000010659, ENSSSCG00000037697, ENSSSCG00000011141, ENSSSCG00000016751, ENSSSCG00000015543, ENSSSCG00000055767, ENSSSCG00000017204, ENSSSCG00000042564, ENSSSCG00000001536, ENSSSCG00000001499, ENSSSCG00000003872, ENSSSCG00000029744, ENSSSCG00000006588, ENSSSCG00000029503,…	1.3136	0.303562	0.360223	0.360223
GOTERM_MF_DIRECT	GO:0004016~adenylate cyclase activity	6	0.00872414	ENSSSCG00000017101, ENSSSCG00000006572, ENSSSCG00000016726, ENSSSCG00000031717, ENSSSCG00000025345, ENSSSCG00000026724	4.3739	0.999986	0.506	0.502828
GOTERM_BP_DIRECT	GO:0045893~positive regulation of transcription, DNA-templated	42	0.00885815	ENSSSCG00000005166, ENSSSCG00000034207, ENSSSCG00000032242, ENSSSCG00000010911, ENSSSCG00000058057, ENSSSCG00000029275, ENSSSCG00000013742, ENSSSCG00000032505, ENSSSCG00000012853, ENSSSCG00000011004, ENSSSCG00000011762, ENSSSCG00000012850, ENSSSCG00000034347, ENSSSCG00000001539, ENSSSCG00000017476, ENSSSCG00000007818, ENSSSCG00000003419, ENSSSCG00000033260, ENSSSCG00000017251, ENSSSCG00000028117,…	1.49532	1	1	0.997925
GOTERM_BP_DIRECT	GO:0019221~cytokine-mediated signaling pathway	24	0.00939383	ENSSSCG00000012967, ENSSSCG00000033910, ENSSSCG00000060748, ENSSSCG00000058698, ENSSSCG00000057852, ENSSSCG00000005152, ENSSSCG00000005163, ENSSSCG00000056145, ENSSSCG00000051680, ENSSSCG00000055846, ENSSSCG00000013766, ENSSSCG00000039214, ENSSSCG00000059717, ENSSSCG00000031149, ENSSSCG00000052950, ENSSSCG00000057745, ENSSSCG00000022447, ENSSSCG00000008090, ENSSSCG00000030906, ENSSSCG00000060250,…	1.74991	1	1	0.997925
UP_SEQ_FEATURE	DOMAIN:Calpain catalytic	6	0.00951899	ENSSSCG00000012999, ENSSSCG00000034746, ENSSSCG00000029411, ENSSSCG00000020986, ENSSSCG00000037779, ENSSSCG00000030697	4.28471	0.999997	0.695439	0.691749
GOTERM_BP_DIRECT	GO:0043491~protein kinase B signaling	14	0.00984128	ENSSSCG00000006463, ENSSSCG00000016958, ENSSSCG00000031924, ENSSSCG00000030337, ENSSSCG00000029094, ENSSSCG00000021203, ENSSSCG00000001539, ENSSSCG00000017670, ENSSSCG00000017251, ENSSSCG00000002478, ENSSSCG00000022464, ENSSSCG00000009565, ENSSSCG00000008103, ENSSSCG00000028304	2.19167	1	1	0.997925
INTERPRO	IPR001300:Peptidase_C2_calpain_cat	6	0.00991501	ENSSSCG00000012999, ENSSSCG00000034746, ENSSSCG00000029411, ENSSSCG00000020986, ENSSSCG00000037779, ENSSSCG00000030697	4.24327	1	0.744209	0.737987
UP_SEQ_FEATURE	SITE:Lowers pKa of active site Tyr	5	0.0100177	ENSSSCG00000058443, ENSSSCG00000063387, ENSSSCG00000062058, ENSSSCG00000036941, ENSSSCG00000011147	5.35589	0.999998	0.695439	0.691749
GOTERM_BP_DIRECT	GO:0007168~receptor guanylyl cyclase signaling pathway	5	0.0102343	ENSSSCG00000006572, ENSSSCG00000061442, ENSSSCG00000025345, ENSSSCG00000003431, ENSSSCG00000026724	5.32264	1	1	0.997925
GOTERM_MF_DIRECT	GO:0005507~copper ion binding	11	0.0103252	ENSSSCG00000008090, ENSSSCG00000011700, ENSSSCG00000016486, ENSSSCG00000016364, ENSSSCG00000033608, ENSSSCG00000001512, ENSSSCG00000028814, ENSSSCG00000039972, ENSSSCG00000017950, ENSSSCG00000006577, ENSSSCG00000025468	2.50588	0.999998	0.572825	0.569234
GOTERM_BP_DIRECT	GO:0019886~antigen processing and presentation of exogenous peptide antigen via MHC class II	8	0.0105015	ENSSSCG00000001459, ENSSSCG00000001458, ENSSSCG00000001455, ENSSSCG00000001457, ENSSSCG00000001456, ENSSSCG00000002452, ENSSSCG00000031336, ENSSSCG00000001453	3.15415	1	1	0.997925
GOTERM_BP_DIRECT	GO:0031424~keratinization	11	0.010648	ENSSSCG00000055984, ENSSSCG00000006595, ENSSSCG00000053487, ENSSSCG00000061182, ENSSSCG00000053408, ENSSSCG00000051890, ENSSSCG00000061363, ENSSSCG00000049188, ENSSSCG00000053856, ENSSSCG00000040878, ENSSSCG00000022269	2.49145	1	1	0.997925
INTERPRO	IPR001827:Homeobox_Antennapedia_CS	7	0.0108948	ENSSSCG00000017540, ENSSSCG00000017537, ENSSSCG00000017539, ENSSSCG00000017538, ENSSSCG00000017533, ENSSSCG00000017535, ENSSSCG00000017534	3.53606	1	0.802022	0.795318
UP_KW_PTM	KW-1017~Isopeptide bond	38	0.0109617	ENSSSCG00000034227, ENSSSCG00000009746, ENSSSCG00000033019, ENSSSCG00000006496, ENSSSCG00000032242, ENSSSCG00000007462, ENSSSCG00000016737, ENSSSCG00000057661, ENSSSCG00000056814, ENSSSCG00000017626, ENSSSCG00000011104, ENSSSCG00000012974, ENSSSCG00000054633, ENSSSCG00000059703, ENSSSCG00000021941, ENSSSCG00000017473, ENSSSCG00000030906, ENSSSCG00000017251, ENSSSCG00000030408, ENSSSCG00000060975,…	1.49359	0.273592	0.0822126	0.0712509
SMART	SM00230:CysPc	6	0.0111234	ENSSSCG00000012999, ENSSSCG00000034746, ENSSSCG00000029411, ENSSSCG00000020986, ENSSSCG00000037779, ENSSSCG00000030697	4.0904	0.995788	0.388524	0.382962
UP_KW_CELLULAR_COMPONENT	KW-0491~MHC II	9	0.0111549	ENSSSCG00000001459, ENSSSCG00000001458, ENSSSCG00000061450, ENSSSCG00000001455, ENSSSCG00000001457, ENSSSCG00000001456, ENSSSCG00000031336, ENSSSCG00000001453, ENSSSCG00000061569	2.8464	0.460423	0.087646	0.0828653
UP_SEQ_FEATURE	DOMAIN:PH	38	0.0115161	ENSSSCG00000002294, ENSSSCG00000002290, ENSSSCG00000002292, ENSSSCG00000021292, ENSSSCG00000015129, ENSSSCG00000017527, ENSSSCG00000031118, ENSSSCG00000034763, ENSSSCG00000002309, ENSSSCG00000015671, ENSSSCG00000037561, ENSSSCG00000001513, ENSSSCG00000001538, ENSSSCG00000044141, ENSSSCG00000023105, ENSSSCG00000027503, ENSSSCG00000029744, ENSSSCG00000001771, ENSSSCG00000005994, ENSSSCG00000038958,…	1.50758	1	0.759486	0.755456
GOTERM_MF_DIRECT	GO:0004198~calcium-dependent cysteine-type endopeptidase activity	6	0.0117496	ENSSSCG00000012999, ENSSSCG00000034746, ENSSSCG00000029411, ENSSSCG00000020986, ENSSSCG00000037779, ENSSSCG00000030697	4.10053	1	0.624687	0.620771
GOTERM_CC_DIRECT	GO:0098686~hippocampal mossy fiber to CA3 synapse	8	0.0121528	ENSSSCG00000003493, ENSSSCG00000015131, ENSSSCG00000007542, ENSSSCG00000017948, ENSSSCG00000016726, ENSSSCG00000031717, ENSSSCG00000026422, ENSSSCG00000029468	3.07663	0.99991	0.794729	0.7916
GOTERM_CC_DIRECT	GO:0005737~cytoplasm	409	0.0125154	ENSSSCG00000029430, ENSSSCG00000006553, ENSSSCG00000017206, ENSSSCG00000039598, ENSSSCG00000022919, ENSSSCG00000017203, ENSSSCG00000038394, ENSSSCG00000040100, ENSSSCG00000022912, ENSSSCG00000007637, ENSSSCG00000005459, ENSSSCG00000003398, ENSSSCG00000005457, ENSSSCG00000006543, ENSSSCG00000006542, ENSSSCG00000027266, ENSSSCG00000008749, ENSSSCG00000016489, ENSSSCG00000016368, ENSSSCG00000020986,…	1.10492	0.999932	0.794729	0.7916
GOTERM_MF_DIRECT	GO:0005125~cytokine activity	33	0.0130823	ENSSSCG00000033910, ENSSSCG00000058698, ENSSSCG00000005163, ENSSSCG00000031075, ENSSSCG00000051680, ENSSSCG00000055846, ENSSSCG00000036521, ENSSSCG00000039214, ENSSSCG00000017488, ENSSSCG00000052950, ENSSSCG00000057745, ENSSSCG00000060250, ENSSSCG00000021504, ENSSSCG00000050619, ENSSSCG00000007817, ENSSSCG00000063223, ENSSSCG00000036439, ENSSSCG00000007673, ENSSSCG00000060748, ENSSSCG00000032299,…	1.5487	1	0.652183	0.648094
GOTERM_BP_DIRECT	GO:0008380~RNA splicing	15	0.0131066	ENSSSCG00000008756, ENSSSCG00000010858, ENSSSCG00000038919, ENSSSCG00000010999, ENSSSCG00000026064, ENSSSCG00000010626, ENSSSCG00000022708, ENSSSCG00000013755, ENSSSCG00000011720, ENSSSCG00000017477, ENSSSCG00000003849, ENSSSCG00000007917, ENSSSCG00000007859, ENSSSCG00000054171, ENSSSCG00000023126	2.04717	1	1	0.997925
GOTERM_BP_DIRECT	GO:0044342~type B pancreatic cell proliferation	6	0.0131204	ENSSSCG00000058216, ENSSSCG00000006002, ENSSSCG00000017472, ENSSSCG00000034763, ENSSSCG00000055767, ENSSSCG00000001771	3.99198	1	1	0.997925
GOTERM_BP_DIRECT	GO:1903575~cornified envelope assembly	4	0.0132946	ENSSSCG00000009747, ENSSSCG00000041481, ENSSSCG00000022780, ENSSSCG00000014388	7.09685	1	1	0.997925
GOTERM_MF_DIRECT	GO:0045028~G-protein coupled purinergic nucleotide receptor activity	5	0.013582	ENSSSCG00000011713, ENSSSCG00000011712, ENSSSCG00000032162, ENSSSCG00000036844, ENSSSCG00000062777	4.97034	1	0.652183	0.648094
GOTERM_MF_DIRECT	GO:0003725~double-stranded RNA binding	13	0.0138001	ENSSSCG00000036702, ENSSSCG00000008756, ENSSSCG00000028553, ENSSSCG00000011001, ENSSSCG00000008619, ENSSSCG00000011198, ENSSSCG00000012089, ENSSSCG00000011720, ENSSSCG00000022659, ENSSSCG00000002869, ENSSSCG00000030408, ENSSSCG00000028225, ENSSSCG00000006543	2.18695	1	0.652183	0.648094
UP_KW_PTM	KW-0013~ADP-ribosylation	10	0.0142573	ENSSSCG00000044013, ENSSSCG00000032242, ENSSSCG00000023660, ENSSSCG00000041356, ENSSSCG00000055820, ENSSSCG00000056711, ENSSSCG00000017202, ENSSSCG00000021411, ENSSSCG00000023971, ENSSSCG00000056180	2.50702	0.340608	0.0855437	0.0741379
INTERPRO	IPR014745:MHC_II_a/b_N	9	0.0142928	ENSSSCG00000001459, ENSSSCG00000001458, ENSSSCG00000061450, ENSSSCG00000001455, ENSSSCG00000001457, ENSSSCG00000001456, ENSSSCG00000031336, ENSSSCG00000001453, ENSSSCG00000061569	2.72781	1	0.947112	0.939195
INTERPRO	IPR000152:EGF-type_Asp/Asn_hydroxyl_site	19	0.0143781	ENSSSCG00000009558, ENSSSCG00000022290, ENSSSCG00000008749, ENSSSCG00000013775, ENSSSCG00000012985, ENSSSCG00000012971, ENSSSCG00000021897, ENSSSCG00000016381, ENSSSCG00000001536, ENSSSCG00000003848, ENSSSCG00000000029, ENSSSCG00000034360, ENSSSCG00000007859, ENSSSCG00000008101, ENSSSCG00000024678, ENSSSCG00000009565, ENSSSCG00000005465, ENSSSCG00000003410, ENSSSCG00000029503	1.83232	1	0.947112	0.939195
GOTERM_CC_DIRECT	GO:0012505~endomembrane system	19	0.0148534	ENSSSCG00000008359, ENSSSCG00000012845, ENSSSCG00000009747, ENSSSCG00000032054, ENSSSCG00000012837, ENSSSCG00000013752, ENSSSCG00000017668, ENSSSCG00000012996, ENSSSCG00000011103, ENSSSCG00000054316, ENSSSCG00000022358, ENSSSCG00000002916, ENSSSCG00000001520, ENSSSCG00000029539, ENSSSCG00000005514, ENSSSCG00000002287, ENSSSCG00000004136, ENSSSCG00000021353, ENSSSCG00000027459	1.82675	0.999989	0.870637	0.86721
GOTERM_BP_DIRECT	GO:0010831~positive regulation of myotube differentiation	5	0.0149022	ENSSSCG00000008215, ENSSSCG00000037561, ENSSSCG00000003413, ENSSSCG00000001556, ENSSSCG00000034654	4.83876	1	1	0.997925
INTERPRO	IPR018170:Aldo/ket_reductase_CS	5	0.0150924	ENSSSCG00000058443, ENSSSCG00000063387, ENSSSCG00000062058, ENSSSCG00000036941, ENSSSCG00000011147	4.82189	1	0.947112	0.939195
INTERPRO	IPR016272:Lipase_LIPH	5	0.0150924	ENSSSCG00000010657, ENSSSCG00000010658, ENSSSCG00000010659, ENSSSCG00000010660, ENSSSCG00000040631	4.82189	1	0.947112	0.939195
INTERPRO	IPR007659:Keratin_matx	5	0.0150924	ENSSSCG00000054562, ENSSSCG00000039927, ENSSSCG00000055895, ENSSSCG00000047939, ENSSSCG00000038131	4.82189	1	0.947112	0.939195
INTERPRO	IPR007951:KRTAP_PMG	5	0.0150924	ENSSSCG00000031696, ENSSSCG00000038131, ENSSSCG00000040382, ENSSSCG00000036435, ENSSSCG00000037128	4.82189	1	0.947112	0.939195
INTERPRO	IPR033906:Lipase_N	5	0.0150924	ENSSSCG00000010657, ENSSSCG00000010658, ENSSSCG00000010659, ENSSSCG00000010660, ENSSSCG00000040631	4.82189	1	0.947112	0.939195
INTERPRO	IPR000734:TAG_lipase	5	0.0150924	ENSSSCG00000010657, ENSSSCG00000010658, ENSSSCG00000010659, ENSSSCG00000010660, ENSSSCG00000040631	4.82189	1	0.947112	0.939195
INTERPRO	IPR013818:Lipase	5	0.0150924	ENSSSCG00000010657, ENSSSCG00000010658, ENSSSCG00000010659, ENSSSCG00000010660, ENSSSCG00000040631	4.82189	1	0.947112	0.939195
UP_SEQ_FEATURE	DOMAIN:EF-hand	34	0.0155627	ENSSSCG00000012999, ENSSSCG00000036702, ENSSSCG00000034746, ENSSSCG00000029411, ENSSSCG00000031053, ENSSSCG00000006592, ENSSSCG00000007680, ENSSSCG00000006590, ENSSSCG00000011141, ENSSSCG00000016751, ENSSSCG00000015543, ENSSSCG00000042564, ENSSSCG00000000028, ENSSSCG00000001499, ENSSSCG00000006604, ENSSSCG00000003458, ENSSSCG00000003872, ENSSSCG00000006588, ENSSSCG00000029744, ENSSSCG00000006981,…	1.5175	1	0.977486	0.972298
GOTERM_BP_DIRECT	GO:0000184~nuclear-transcribed mRNA catabolic process, nonsense-mediated decay	8	0.0156503	ENSSSCG00000032531, ENSSSCG00000003849, ENSSSCG00000023976, ENSSSCG00000006491, ENSSSCG00000006490, ENSSSCG00000015558, ENSSSCG00000017477, ENSSSCG00000024411	2.93663	1	1	0.997925
INTERPRO	IPR002048:EF_hand_dom	34	0.0158269	ENSSSCG00000012999, ENSSSCG00000036702, ENSSSCG00000034746, ENSSSCG00000029411, ENSSSCG00000031053, ENSSSCG00000006592, ENSSSCG00000007680, ENSSSCG00000006590, ENSSSCG00000011141, ENSSSCG00000016751, ENSSSCG00000015543, ENSSSCG00000042564, ENSSSCG00000000028, ENSSSCG00000001499, ENSSSCG00000006604, ENSSSCG00000003458, ENSSSCG00000003872, ENSSSCG00000006588, ENSSSCG00000029744, ENSSSCG00000006981,…	1.51545	1	0.977183	0.969014
UP_KW_MOLECULAR_FUNCTION	KW-0328~Glycosyltransferase	20	0.0163636	ENSSSCG00000002283, ENSSSCG00000006861, ENSSSCG00000006872, ENSSSCG00000010800, ENSSSCG00000007465, ENSSSCG00000008227, ENSSSCG00000007872, ENSSSCG00000033425, ENSSSCG00000007497, ENSSSCG00000024494, ENSSSCG00000009738, ENSSSCG00000014887, ENSSSCG00000012088, ENSSSCG00000034059, ENSSSCG00000039351, ENSSSCG00000016882, ENSSSCG00000038200, ENSSSCG00000005518, ENSSSCG00000022780, ENSSSCG00000022521	1.77424	0.794826	0.523635	0.523635
GOTERM_BP_DIRECT	GO:0048384~retinoic acid receptor signaling pathway	6	0.017178	ENSSSCG00000017475, ENSSSCG00000010814, ENSSSCG00000035969, ENSSSCG00000036033, ENSSSCG00000038220, ENSSSCG00000008311	3.75715	1	1	0.997925
KEGG_PATHWAY	ssc05152:Tuberculosis	28	0.0180873	ENSSSCG00000003460, ENSSSCG00000034207, ENSSSCG00000005163, ENSSSCG00000055846, ENSSSCG00000039535, ENSSSCG00000015129, ENSSSCG00000039214, ENSSSCG00000011141, ENSSSCG00000052950, ENSSSCG00000002867, ENSSSCG00000001459, ENSSSCG00000039267, ENSSSCG00000021504, ENSSSCG00000001455, ENSSSCG00000001457, ENSSSCG00000001556, ENSSSCG00000001456, ENSSSCG00000009555, ENSSSCG00000001453, ENSSSCG00000031487,…	1.57255	0.997395	0.318652	0.308877
KEGG_PATHWAY	ssc05202:Transcriptional misregulation in cancer	28	0.0180873	ENSSSCG00000005166, ENSSSCG00000058216, ENSSSCG00000034207, ENSSSCG00000034627, ENSSSCG00000056496, ENSSSCG00000017202, ENSSSCG00000001979, ENSSSCG00000017475, ENSSSCG00000022318, ENSSSCG00000002866, ENSSSCG00000001516, ENSSSCG00000059210, ENSSSCG00000053072, ENSSSCG00000005511, ENSSSCG00000006467, ENSSSCG00000002283, ENSSSCG00000006464, ENSSSCG00000030095, ENSSSCG00000012981, ENSSSCG00000017950,…	1.57255	0.997395	0.318652	0.308877
KEGG_PATHWAY	ssc04742:Taste transduction	14	0.0185717	ENSSSCG00000007056, ENSSSCG00000053250, ENSSSCG00000028394, ENSSSCG00000013754, ENSSSCG00000039973, ENSSSCG00000013771, ENSSSCG00000015053, ENSSSCG00000001518, ENSSSCG00000021525, ENSSSCG00000040177, ENSSSCG00000031717, ENSSSCG00000024497, ENSSSCG00000001523, ENSSSCG00000029468	2.02029	0.997782	0.318652	0.308877
UP_SEQ_FEATURE	COMPBIAS:Polar residues	666	0.0187793	ENSSSCG00000004132, ENSSSCG00000006553, ENSSSCG00000027371, ENSSSCG00000006552, ENSSSCG00000010814, ENSSSCG00000021706, ENSSSCG00000031513, ENSSSCG00000021941, ENSSSCG00000060190, ENSSSCG00000038394, ENSSSCG00000040100, ENSSSCG00000016364, ENSSSCG00000062012, ENSSSCG00000062010, ENSSSCG00000062134, ENSSSCG00000006547, ENSSSCG00000007636, ENSSSCG00000005459, ENSSSCG00000003398, ENSSSCG00000006544,…	1.06781	1	1	0.995448
GOTERM_CC_DIRECT	GO:0005765~lysosomal membrane	31	0.0188171	ENSSSCG00000012978, ENSSSCG00000010854, ENSSSCG00000010995, ENSSSCG00000002295, ENSSSCG00000006054, ENSSSCG00000031336, ENSSSCG00000027928, ENSSSCG00000001459, ENSSSCG00000001458, ENSSSCG00000003413, ENSSSCG00000001455, ENSSSCG00000049630, ENSSSCG00000040889, ENSSSCG00000001457, ENSSSCG00000001456, ENSSSCG00000006489, ENSSSCG00000009555, ENSSSCG00000001453, ENSSSCG00000006488, ENSSSCG00000003492,…	1.53126	0.999999	1	0.997372
GOTERM_CC_DIRECT	GO:0030688~preribosome, small subunit precursor	5	0.0199382	ENSSSCG00000021698, ENSSSCG00000037061, ENSSSCG00000040918, ENSSSCG00000028571, ENSSSCG00000001024	4.48675	1	1	0.997372
UP_KW_CELLULAR_COMPONENT	KW-0963~Cytoplasm	198	0.0200096	ENSSSCG00000006553, ENSSSCG00000034227, ENSSSCG00000037973, ENSSSCG00000022912, ENSSSCG00000002869, ENSSSCG00000003954, ENSSSCG00000001776, ENSSSCG00000005459, ENSSSCG00000003398, ENSSSCG00000021386, ENSSSCG00000038816, ENSSSCG00000060526, ENSSSCG00000034217, ENSSSCG00000013779, ENSSSCG00000013771, ENSSSCG00000025638, ENSSSCG00000003949, ENSSSCG00000016370, ENSSSCG00000016372, ENSSSCG00000040578,…	1.1487	0.670998	0.137566	0.130063
INTERPRO	IPR022683:Calpain_III	5	0.0209772	ENSSSCG00000012999, ENSSSCG00000034746, ENSSSCG00000029411, ENSSSCG00000037779, ENSSSCG00000030697	4.42007	1	1	0.9919
KEGG_PATHWAY	ssc04926:Relaxin signaling pathway	21	0.0214118	ENSSSCG00000007056, ENSSSCG00000016958, ENSSSCG00000006560, ENSSSCG00000030361, ENSSSCG00000016726, ENSSSCG00000012981, ENSSSCG00000017206, ENSSSCG00000013765, ENSSSCG00000038774, ENSSSCG00000031513, ENSSSCG00000013771, ENSSSCG00000021203, ENSSSCG00000017101, ENSSSCG00000037583, ENSSSCG00000031717, ENSSSCG00000006824, ENSSSCG00000001556, ENSSSCG00000007669, ENSSSCG00000046439, ENSSSCG00000009477,…	1.69141	0.999138	0.326106	0.316102
GOTERM_BP_DIRECT	GO:1990456~mitochondrion-ER tethering	4	0.0216548	ENSSSCG00000006816, ENSSSCG00000010669, ENSSSCG00000017668, ENSSSCG00000010860	6.08301	1	1	0.997925
GOTERM_BP_DIRECT	GO:0021516~dorsal spinal cord development	4	0.0216548	ENSSSCG00000017537, ENSSSCG00000003423, ENSSSCG00000005604, ENSSSCG00000058802	6.08301	1	1	0.997925
INTERPRO	IPR040477:KDM4-like_Tudor	4	0.0218696	ENSSSCG00000001511, ENSSSCG00000006898, ENSSSCG00000026449, ENSSSCG00000005510	6.06181	1	1	0.9919
INTERPRO	IPR017957:P_trefoil_CS	4	0.0218696	ENSSSCG00000034639, ENSSSCG00000022857, ENSSSCG00000024320, ENSSSCG00000034731	6.06181	1	1	0.9919
GOTERM_BP_DIRECT	GO:0007417~central nervous system development	16	0.0219253	ENSSSCG00000037508, ENSSSCG00000008239, ENSSSCG00000010666, ENSSSCG00000057663, ENSSSCG00000008308, ENSSSCG00000030095, ENSSSCG00000011769, ENSSSCG00000032558, ENSSSCG00000038505, ENSSSCG00000017953, ENSSSCG00000059879, ENSSSCG00000002916, ENSSSCG00000001537, ENSSSCG00000006478, ENSSSCG00000025335, ENSSSCG00000006477	1.8717	1	1	0.997925
KEGG_PATHWAY	ssc05221:Acute myeloid leukemia	13	0.0220331	ENSSSCG00000016958, ENSSSCG00000030095, ENSSSCG00000012981, ENSSSCG00000017206, ENSSSCG00000031513, ENSSSCG00000021203, ENSSSCG00000040010, ENSSSCG00000001539, ENSSSCG00000017475, ENSSSCG00000002866, ENSSSCG00000017670, ENSSSCG00000003413, ENSSSCG00000008241	2.04653	0.999299	0.326106	0.316102
GOTERM_CC_DIRECT	GO:0055037~recycling endosome	15	0.022059	ENSSSCG00000006564, ENSSSCG00000009746, ENSSSCG00000022162, ENSSSCG00000062938, ENSSSCG00000007460, ENSSSCG00000039186, ENSSSCG00000037561, ENSSSCG00000037682, ENSSSCG00000014390, ENSSSCG00000026422, ENSSSCG00000005514, ENSSSCG00000021461, ENSSSCG00000023445, ENSSSCG00000007557, ENSSSCG00000002893	1.92289	1	1	0.997372
INTERPRO	IPR011993:PH-like_dom_sf	57	0.0222173	ENSSSCG00000012992, ENSSSCG00000017527, ENSSSCG00000031118, ENSSSCG00000036248, ENSSSCG00000014970, ENSSSCG00000002309, ENSSSCG00000015671, ENSSSCG00000004849, ENSSSCG00000001538, ENSSSCG00000009230, ENSSSCG00000004844, ENSSSCG00000001534, ENSSSCG00000002425, ENSSSCG00000006820, ENSSSCG00000029744, ENSSSCG00000001771, ENSSSCG00000029169, ENSSSCG00000006461, ENSSSCG00000012848, ENSSSCG00000010862,…	1.33186	1	1	0.9919
GOTERM_BP_DIRECT	GO:0034644~cellular response to UV	9	0.0226401	ENSSSCG00000003460, ENSSSCG00000016958, ENSSSCG00000010858, ENSSSCG00000004209, ENSSSCG00000033295, ENSSSCG00000020790, ENSSSCG00000023660, ENSSSCG00000038774, ENSSSCG00000028924	2.52125	1	1	0.997925
KEGG_PATHWAY	ssc04971:Gastric acid secretion	14	0.0229575	ENSSSCG00000007056, ENSSSCG00000016726, ENSSSCG00000039535, ENSSSCG00000012066, ENSSSCG00000011141, ENSSSCG00000017951, ENSSSCG00000013771, ENSSSCG00000001518, ENSSSCG00000017101, ENSSSCG00000031717, ENSSSCG00000002902, ENSSSCG00000002423, ENSSSCG00000009561, ENSSSCG00000006824	1.96569	0.999485	0.326106	0.316102
KEGG_PATHWAY	ssc04714:Thermogenesis	33	0.0230074	ENSSSCG00000006572, ENSSSCG00000054196, ENSSSCG00000029275, ENSSSCG00000021490, ENSSSCG00000017206, ENSSSCG00000039137, ENSSSCG00000031513, ENSSSCG00000011764, ENSSSCG00000017544, ENSSSCG00000002907, ENSSSCG00000011762, ENSSSCG00000038964, ENSSSCG00000011003, ENSSSCG00000017670, ENSSSCG00000031717, ENSSSCG00000003413, ENSSSCG00000061442, ENSSSCG00000001556, ENSSSCG00000003431, ENSSSCG00000003851,…	1.4779	0.999494	0.326106	0.316102
GOTERM_BP_DIRECT	GO:0032880~regulation of protein localization	13	0.0234185	ENSSSCG00000004078, ENSSSCG00000015539, ENSSSCG00000010912, ENSSSCG00000031924, ENSSSCG00000013752, ENSSSCG00000030874, ENSSSCG00000034360, ENSSSCG00000035153, ENSSSCG00000002428, ENSSSCG00000003468, ENSSSCG00000009473, ENSSSCG00000005514, ENSSSCG00000023660	2.03513	1	1	0.997925
GOTERM_CC_DIRECT	GO:0048471~perinuclear region of cytoplasm	53	0.0239721	ENSSSCG00000062938, ENSSSCG00000010894, ENSSSCG00000030303, ENSSSCG00000033135, ENSSSCG00000023128, ENSSSCG00000040188, ENSSSCG00000038991, ENSSSCG00000017490, ENSSSCG00000009474, ENSSSCG00000021461, ENSSSCG00000009555, ENSSSCG00000006860, ENSSSCG00000036639, ENSSSCG00000010665, ENSSSCG00000006582, ENSSSCG00000006581, ENSSSCG00000021084, ENSSSCG00000037449, ENSSSCG00000015476, ENSSSCG00000013771,…	1.34286	1	1	0.997372
INTERPRO	IPR029044:Nucleotide-diphossugar_trans	17	0.0245387	ENSSSCG00000006861, ENSSSCG00000007465, ENSSSCG00000008524, ENSSSCG00000026793, ENSSSCG00000009738, ENSSSCG00000021805, ENSSSCG00000035454, ENSSSCG00000030269, ENSSSCG00000011698, ENSSSCG00000033412, ENSSSCG00000002306, ENSSSCG00000011195, ENSSSCG00000038200, ENSSSCG00000005518, ENSSSCG00000022780, ENSSSCG00000028879, ENSSSCG00000003433	1.80339	1	1	0.9919
UP_KW_MOLECULAR_FUNCTION	KW-0347~Helicase	17	0.0245491	ENSSSCG00000025293, ENSSSCG00000008756, ENSSSCG00000030030, ENSSSCG00000016745, ENSSSCG00000008619, ENSSSCG00000013776, ENSSSCG00000017957, ENSSSCG00000017665, ENSSSCG00000023978, ENSSSCG00000022915, ENSSSCG00000030408, ENSSSCG00000028735, ENSSSCG00000021363, ENSSSCG00000032180, ENSSSCG00000021384, ENSSSCG00000028225, ENSSSCG00000024444	1.80434	0.908014	0.589178	0.589178
GOTERM_BP_DIRECT	GO:0015747~urate transport	3	0.0247774	ENSSSCG00000001107, ENSSSCG00000007859, ENSSSCG00000037547	10.6453	1	1	0.997925
GOTERM_BP_DIRECT	GO:0010038~response to metal ion	3	0.0247774	ENSSSCG00000002285, ENSSSCG00000001512, ENSSSCG00000039972	10.6453	1	1	0.997925
INTERPRO	IPR004212:GTF2I	3	0.0249516	ENSSSCG00000028635, ENSSSCG00000007721, ENSSSCG00000007720	10.6082	1	1	0.9919
INTERPRO	IPR017994:P_trefoil_chordata	3	0.0249516	ENSSSCG00000022857, ENSSSCG00000024320, ENSSSCG00000034731	10.6082	1	1	0.9919
INTERPRO	IPR036647:GTF2I-like_rpt_sf	3	0.0249516	ENSSSCG00000028635, ENSSSCG00000007721, ENSSSCG00000007720	10.6082	1	1	0.9919
INTERPRO	IPR025894:Mtf2_C_dom	3	0.0249516	ENSSSCG00000001511, ENSSSCG00000006898, ENSSSCG00000005510	10.6082	1	1	0.9919
GOTERM_BP_DIRECT	GO:0006457~protein folding	18	0.0253889	ENSSSCG00000006487, ENSSSCG00000007860, ENSSSCG00000055670, ENSSSCG00000016737, ENSSSCG00000005460, ENSSSCG00000011000, ENSSSCG00000016747, ENSSSCG00000013784, ENSSSCG00000000605, ENSSSCG00000023920, ENSSSCG00000023728, ENSSSCG00000032806, ENSSSCG00000001505, ENSSSCG00000003964, ENSSSCG00000061442, ENSSSCG00000021250, ENSSSCG00000059473, ENSSSCG00000003431, ENSSSCG00000024126	1.75793	1	1	0.997925
GOTERM_MF_DIRECT	GO:0042288~MHC class I protein binding	5	0.0253921	ENSSSCG00000025271, ENSSSCG00000056684, ENSSSCG00000026653, ENSSSCG00000007644, ENSSSCG00000008213	4.20568	1	1	0.99451
GOTERM_MF_DIRECT	GO:0004879~RNA polymerase II transcription factor activity, ligand-activated sequence-specific DNA binding	11	0.0258575	ENSSSCG00000036933, ENSSSCG00000001539, ENSSSCG00000017475, ENSSSCG00000010814, ENSSSCG00000035969, ENSSSCG00000036033, ENSSSCG00000038220, ENSSSCG00000031924, ENSSSCG00000005588, ENSSSCG00000024975, ENSSSCG00000005589	2.18695	1	1	0.99451
GOTERM_BP_DIRECT	GO:0051897~positive regulation of protein kinase B signaling	22	0.0261748	ENSSSCG00000006465, ENSSSCG00000006552, ENSSSCG00000006464, ENSSSCG00000031144, ENSSSCG00000007495, ENSSSCG00000031924, ENSSSCG00000035066, ENSSSCG00000034763, ENSSSCG00000017488, ENSSSCG00000015476, ENSSSCG00000002918, ENSSSCG00000001506, ENSSSCG00000001539, ENSSSCG00000000915, ENSSSCG00000017251, ENSSSCG00000002478, ENSSSCG00000026422, ENSSSCG00000005456, ENSSSCG00000005743, ENSSSCG00000009565,…	1.63773	1	1	0.997925
GOTERM_BP_DIRECT	GO:0042789~mRNA transcription from RNA polymerase II promoter	9	0.0262121	ENSSSCG00000025293, ENSSSCG00000020842, ENSSSCG00000006000, ENSSSCG00000017475, ENSSSCG00000028168, ENSSSCG00000036033, ENSSSCG00000038220, ENSSSCG00000034153, ENSSSCG00000001533	2.4566	1	1	0.997925
PIR_SUPERFAMILY	PIRSF000865:Lipoprotein_lipase_LIPH	5	0.026327	ENSSSCG00000010657, ENSSSCG00000010658, ENSSSCG00000010659, ENSSSCG00000010660, ENSSSCG00000040631	4.05978	0.992621	1	1
PIR_SUPERFAMILY	PIRSF000097:AKR	5	0.026327	ENSSSCG00000058443, ENSSSCG00000063387, ENSSSCG00000062058, ENSSSCG00000036941, ENSSSCG00000011147	4.05978	0.992621	1	1
GOTERM_BP_DIRECT	GO:1905168~positive regulation of double-strand break repair via homologous recombination	8	0.0263856	ENSSSCG00000008358, ENSSSCG00000027211, ENSSSCG00000001769, ENSSSCG00000017949, ENSSSCG00000012980, ENSSSCG00000023660, ENSSSCG00000011762, ENSSSCG00000028018	2.66132	1	1	0.997925
INTERPRO	IPR017970:Homeobox_CS	27	0.027006	ENSSSCG00000034627, ENSSSCG00000002490, ENSSSCG00000028064, ENSSSCG00000009232, ENSSSCG00000028237, ENSSSCG00000008720, ENSSSCG00000061856, ENSSSCG00000035968, ENSSSCG00000010666, ENSSSCG00000008308, ENSSSCG00000031924, ENSSSCG00000017537, ENSSSCG00000017539, ENSSSCG00000017538, ENSSSCG00000032558, ENSSSCG00000017533, ENSSSCG00000016883, ENSSSCG00000017532, ENSSSCG00000017535, ENSSSCG00000030675,…	1.53989	1	1	0.9919
INTERPRO	IPR001849:PH_domain	38	0.0272078	ENSSSCG00000002294, ENSSSCG00000002290, ENSSSCG00000002292, ENSSSCG00000021292, ENSSSCG00000015129, ENSSSCG00000017527, ENSSSCG00000031118, ENSSSCG00000034763, ENSSSCG00000002309, ENSSSCG00000015671, ENSSSCG00000037561, ENSSSCG00000001513, ENSSSCG00000001538, ENSSSCG00000044141, ENSSSCG00000023105, ENSSSCG00000027503, ENSSSCG00000029744, ENSSSCG00000001771, ENSSSCG00000005994, ENSSSCG00000038958,…	1.4194	1	1	0.9919
GOTERM_BP_DIRECT	GO:0007274~neuromuscular synaptic transmission	6	0.0275902	ENSSSCG00000009748, ENSSSCG00000000755, ENSSSCG00000014390, ENSSSCG00000012089, ENSSSCG00000017638, ENSSSCG00000029468	3.36166	1	1	0.997925
GOTERM_BP_DIRECT	GO:0097746~regulation of blood vessel diameter	6	0.0275902	ENSSSCG00000037549, ENSSSCG00000029296, ENSSSCG00000061442, ENSSSCG00000040779, ENSSSCG00000003431, ENSSSCG00000039756	3.36166	1	1	0.997925
INTERPRO	IPR009030:Growth_fac_rcpt_cys_sf	23	0.0280325	ENSSSCG00000058216, ENSSSCG00000006465, ENSSSCG00000007675, ENSSSCG00000006002, ENSSSCG00000022290, ENSSSCG00000008749, ENSSSCG00000016728, ENSSSCG00000013775, ENSSSCG00000012985, ENSSSCG00000033894, ENSSSCG00000012971, ENSSSCG00000021897, ENSSSCG00000016473, ENSSSCG00000016381, ENSSSCG00000001536, ENSSSCG00000000029, ENSSSCG00000034360, ENSSSCG00000017472, ENSSSCG00000007859, ENSSSCG00000006836,…	1.60518	1	1	0.9919
INTERPRO	IPR001314:Peptidase_S1A	21	0.028107	ENSSSCG00000054068, ENSSSCG00000009558, ENSSSCG00000057971, ENSSSCG00000036013, ENSSSCG00000037475, ENSSSCG00000029370, ENSSSCG00000036577, ENSSSCG00000015049, ENSSSCG00000016478, ENSSSCG00000016484, ENSSSCG00000022568, ENSSSCG00000001979, ENSSSCG00000016485, ENSSSCG00000021867, ENSSSCG00000001978, ENSSSCG00000059880, ENSSSCG00000003459, ENSSSCG00000003458, ENSSSCG00000029612, ENSSSCG00000003410,…	1.65016	1	1	0.9919
KEGG_PATHWAY	ssc05160:Hepatitis C	24	0.0283485	ENSSSCG00000003460, ENSSSCG00000034921, ENSSSCG00000016958, ENSSSCG00000008648, ENSSSCG00000008208, ENSSSCG00000005163, ENSSSCG00000059894, ENSSSCG00000012981, ENSSSCG00000033295, ENSSSCG00000017206, ENSSSCG00000055846, ENSSSCG00000031513, ENSSSCG00000012853, ENSSSCG00000031149, ENSSSCG00000052950, ENSSSCG00000038901, ENSSSCG00000017950, ENSSSCG00000021203, ENSSSCG00000063189, ENSSSCG00000021504,…	1.57824	0.999915	0.363495	0.352345
KEGG_PATHWAY	ssc04932:Non-alcoholic fatty liver disease	24	0.0283485	ENSSSCG00000016958, ENSSSCG00000008208, ENSSSCG00000054196, ENSSSCG00000059894, ENSSSCG00000012981, ENSSSCG00000033295, ENSSSCG00000016349, ENSSSCG00000037531, ENSSSCG00000039214, ENSSSCG00000038774, ENSSSCG00000011764, ENSSSCG00000034763, ENSSSCG00000002907, ENSSSCG00000011003, ENSSSCG00000021203, ENSSSCG00000008090, ENSSSCG00000039494, ENSSSCG00000027628, ENSSSCG00000002866, ENSSSCG00000000757,…	1.57824	0.999915	0.363495	0.352345
GOTERM_MF_DIRECT	GO:0004386~helicase activity	14	0.0288591	ENSSSCG00000025293, ENSSSCG00000008756, ENSSSCG00000030108, ENSSSCG00000016745, ENSSSCG00000008619, ENSSSCG00000013776, ENSSSCG00000017957, ENSSSCG00000017665, ENSSSCG00000023978, ENSSSCG00000030408, ENSSSCG00000028735, ENSSSCG00000021363, ENSSSCG00000032180, ENSSSCG00000028225	1.91358	1	1	0.99451
KEGG_PATHWAY	ssc05332:Graft-versus-host disease	9	0.0295596	ENSSSCG00000008090, ENSSSCG00000001979, ENSSSCG00000001459, ENSSSCG00000001455, ENSSSCG00000059880, ENSSSCG00000001457, ENSSSCG00000001456, ENSSSCG00000039214, ENSSSCG00000001453	2.39771	0.999944	0.363495	0.352345
SMART	SM00720:calpain_III	5	0.0297487	ENSSSCG00000012999, ENSSSCG00000034746, ENSSSCG00000029411, ENSSSCG00000037779, ENSSSCG00000030697	3.97677	1	0.969807	0.955925
UP_KW_PTM	KW-0832~Ubl conjugation	58	0.0303075	ENSSSCG00000034227, ENSSSCG00000009746, ENSSSCG00000033019, ENSSSCG00000032242, ENSSSCG00000054032, ENSSSCG00000057661, ENSSSCG00000029275, ENSSSCG00000056814, ENSSSCG00000033451, ENSSSCG00000011104, ENSSSCG00000054633, ENSSSCG00000036129, ENSSSCG00000032609, ENSSSCG00000017251, ENSSSCG00000003872, ENSSSCG00000009556, ENSSSCG00000033606, ENSSSCG00000059574, ENSSSCG00000039307, ENSSSCG00000003949,…	1.29019	0.590374	0.151537	0.131332
GOTERM_BP_DIRECT	GO:0032008~positive regulation of TOR signaling	7	0.0303471	ENSSSCG00000022447, ENSSSCG00000009558, ENSSSCG00000040889, ENSSSCG00000007646, ENSSSCG00000014388, ENSSSCG00000006499, ENSSSCG00000029503	2.86603	1	1	0.997925
INTERPRO	IPR036084:Ser_inhib-like_sf	7	0.0308382	ENSSSCG00000012835, ENSSSCG00000007674, ENSSSCG00000055670, ENSSSCG00000023728, ENSSSCG00000052122, ENSSSCG00000033382, ENSSSCG00000033452, ENSSSCG00000040035	2.85604	1	1	0.9919
GOTERM_BP_DIRECT	GO:0045494~photoreceptor cell maintenance	8	0.0308619	ENSSSCG00000021897, ENSSSCG00000000523, ENSSSCG00000006890, ENSSSCG00000032550, ENSSSCG00000002424, ENSSSCG00000017951, ENSSSCG00000035972, ENSSSCG00000059879	2.58067	1	1	0.997925
GOTERM_MF_DIRECT	GO:0003676~nucleic acid binding	39	0.0309157	ENSSSCG00000010854, ENSSSCG00000025293, ENSSSCG00000028485, ENSSSCG00000011767, ENSSSCG00000008756, ENSSSCG00000039915, ENSSSCG00000006471, ENSSSCG00000029275, ENSSSCG00000008619, ENSSSCG00000017665, ENSSSCG00000010994, ENSSSCG00000014893, ENSSSCG00000037238, ENSSSCG00000003859, ENSSSCG00000002305, ENSSSCG00000001216, ENSSSCG00000022915, ENSSSCG00000034074, ENSSSCG00000028735, ENSSSCG00000003412,…	1.39821	1	1	0.99451
UP_KW_BIOLOGICAL_PROCESS	KW-0406~Ion transport	49	0.0311968	ENSSSCG00000011700, ENSSSCG00000037973, ENSSSCG00000033695, ENSSSCG00000015543, ENSSSCG00000002902, ENSSSCG00000024497, ENSSSCG00000002423, ENSSSCG00000008465, ENSSSCG00000029468, ENSSSCG00000025468, ENSSSCG00000006542, ENSSSCG00000006860, ENSSSCG00000006263, ENSSSCG00000036552, ENSSSCG00000040177, ENSSSCG00000003429, ENSSSCG00000027898, ENSSSCG00000024784, ENSSSCG00000009561, ENSSSCG00000007868,…	1.33018	0.987396	0.697678	0.697678
UP_SEQ_FEATURE	DOMAIN:Nuclear receptor	10	0.0315168	ENSSSCG00000036933, ENSSSCG00000001539, ENSSSCG00000017475, ENSSSCG00000010814, ENSSSCG00000035969, ENSSSCG00000036033, ENSSSCG00000038220, ENSSSCG00000005588, ENSSSCG00000024975, ENSSSCG00000005589	2.23162	1	1	0.995448
GOTERM_BP_DIRECT	GO:0009952~anterior/posterior pattern specification	15	0.0315796	ENSSSCG00000005166, ENSSSCG00000060339, ENSSSCG00000061856, ENSSSCG00000030095, ENSSSCG00000017537, ENSSSCG00000017539, ENSSSCG00000015669, ENSSSCG00000017538, ENSSSCG00000032558, ENSSSCG00000017533, ENSSSCG00000017532, ENSSSCG00000017535, ENSSSCG00000037304, ENSSSCG00000017534, ENSSSCG00000017540	1.83539	1	1	0.997925
GOTERM_MF_DIRECT	GO:0019905~syntaxin binding	10	0.0316317	ENSSSCG00000000527, ENSSSCG00000023537, ENSSSCG00000000948, ENSSSCG00000015539, ENSSSCG00000062938, ENSSSCG00000013752, ENSSSCG00000006845, ENSSSCG00000013754, ENSSSCG00000001501, ENSSSCG00000022200	2.23158	1	1	0.99451
KEGG_PATHWAY	ssc05022:Pathways of neurodegeneration - multiple diseases	59	0.031666	ENSSSCG00000012999, ENSSSCG00000054196, ENSSSCG00000029077, ENSSSCG00000033295, ENSSSCG00000022919, ENSSSCG00000011141, ENSSSCG00000017489, ENSSSCG00000031513, ENSSSCG00000002907, ENSSSCG00000017963, ENSSSCG00000039285, ENSSSCG00000001213, ENSSSCG00000003434, ENSSSCG00000001214, ENSSSCG00000023126, ENSSSCG00000008466, ENSSSCG00000059894, ENSSSCG00000038774, ENSSSCG00000033001, ENSSSCG00000037449,…	1.29328	0.999972	0.363495	0.352345
GOTERM_BP_DIRECT	GO:1900119~positive regulation of execution phase of apoptosis	4	0.0322616	ENSSSCG00000032684, ENSSSCG00000007463, ENSSSCG00000010894, ENSSSCG00000017950	5.32264	1	1	0.997925
KEGG_PATHWAY	ssc04935:Growth hormone synthesis, secretion and action	19	0.0324337	ENSSSCG00000058216, ENSSSCG00000007056, ENSSSCG00000016958, ENSSSCG00000006560, ENSSSCG00000016726, ENSSSCG00000017206, ENSSSCG00000038774, ENSSSCG00000031513, ENSSSCG00000034763, ENSSSCG00000013771, ENSSSCG00000001518, ENSSSCG00000021203, ENSSSCG00000017101, ENSSSCG00000031717, ENSSSCG00000003413, ENSSSCG00000024784, ENSSSCG00000006824, ENSSSCG00000001556, ENSSSCG00000007665	1.67298	0.999979	0.363495	0.352345
GOTERM_CC_DIRECT	GO:0042613~MHC class II protein complex	9	0.0325256	ENSSSCG00000001459, ENSSSCG00000001458, ENSSSCG00000061450, ENSSSCG00000001455, ENSSSCG00000001457, ENSSSCG00000001456, ENSSSCG00000031336, ENSSSCG00000001453, ENSSSCG00000061569	2.36375	1	1	0.997372
INTERPRO	IPR048290:ZP_chr	4	0.0325726	ENSSSCG00000007851, ENSSSCG00000007861, ENSSSCG00000022290, ENSSSCG00000007859	5.30408	1	1	0.9919
KEGG_PATHWAY	ssc00514:Other types of O-glycan biosynthesis	10	0.0327259	ENSSSCG00000008524, ENSSSCG00000026793, ENSSSCG00000002306, ENSSSCG00000011195, ENSSSCG00000009738, ENSSSCG00000021805, ENSSSCG00000012088, ENSSSCG00000035454, ENSSSCG00000028879, ENSSSCG00000034059	2.21066	0.999981	0.363495	0.352345
INTERPRO	IPR001628:Znf_hrmn_rcpt	10	0.0332872	ENSSSCG00000036933, ENSSSCG00000001539, ENSSSCG00000017475, ENSSSCG00000010814, ENSSSCG00000035969, ENSSSCG00000036033, ENSSSCG00000038220, ENSSSCG00000005588, ENSSSCG00000024975, ENSSSCG00000005589	2.21003	1	1	0.9919
GOTERM_CC_DIRECT	GO:0097431~mitotic spindle pole	8	0.0339494	ENSSSCG00000010896, ENSSSCG00000010625, ENSSSCG00000007493, ENSSSCG00000012980, ENSSSCG00000021440, ENSSSCG00000028924, ENSSSCG00000038766, ENSSSCG00000028117	2.53369	1	1	0.997372
GOTERM_MF_DIRECT	GO:0000978~RNA polymerase II core promoter proximal region sequence-specific DNA binding	116	0.0340161	ENSSSCG00000011106, ENSSSCG00000010897, ENSSSCG00000034627, ENSSSCG00000028064, ENSSSCG00000013764, ENSSSCG00000017962, ENSSSCG00000002908, ENSSSCG00000036886, ENSSSCG00000037215, ENSSSCG00000013761, ENSSSCG00000039756, ENSSSCG00000021941, ENSSSCG00000001539, ENSSSCG00000002906, ENSSSCG00000002867, ENSSSCG00000002866, ENSSSCG00000001537, ENSSSCG00000005611, ENSSSCG00000012967, ENSSSCG00000056389,…	1.18878	1	1	0.99451
GOTERM_BP_DIRECT	GO:0006904~vesicle docking involved in exocytosis	6	0.0340226	ENSSSCG00000006564, ENSSSCG00000016750, ENSSSCG00000000985, ENSSSCG00000007462, ENSSSCG00000006845, ENSSSCG00000021036	3.19358	1	1	0.997925
GOTERM_BP_DIRECT	GO:0045663~positive regulation of myoblast differentiation	6	0.0340226	ENSSSCG00000008215, ENSSSCG00000058216, ENSSSCG00000007056, ENSSSCG00000012980, ENSSSCG00000001556, ENSSSCG00000034654	3.19358	1	1	0.997925
GOTERM_BP_DIRECT	GO:0031640~killing of cells of other organism	6	0.0340226	ENSSSCG00000008228, ENSSSCG00000061182, ENSSSCG00000054132, ENSSSCG00000032857, ENSSSCG00000027322, ENSSSCG00000006587	3.19358	1	1	0.997925
GOTERM_CC_DIRECT	GO:0000421~autophagosome membrane	7	0.0343133	ENSSSCG00000031871, ENSSSCG00000032919, ENSSSCG00000009230, ENSSSCG00000028902, ENSSSCG00000002655, ENSSSCG00000009555, ENSSSCG00000009742	2.79176	1	1	0.997372
KEGG_PATHWAY	ssc04130:SNARE interactions in vesicular transport	8	0.0344116	ENSSSCG00000015482, ENSSSCG00000016750, ENSSSCG00000002295, ENSSSCG00000009747, ENSSSCG00000034868, ENSSSCG00000015539, ENSSSCG00000062938, ENSSSCG00000033135	2.51881	0.999989	0.363495	0.352345
GOTERM_CC_DIRECT	GO:0031902~late endosome membrane	15	0.0345142	ENSSSCG00000002295, ENSSSCG00000036926, ENSSSCG00000062938, ENSSSCG00000031336, ENSSSCG00000015540, ENSSSCG00000001459, ENSSSCG00000001458, ENSSSCG00000001455, ENSSSCG00000001457, ENSSSCG00000021461, ENSSSCG00000001456, ENSSSCG00000009555, ENSSSCG00000001453, ENSSSCG00000027459, ENSSSCG00000006499	1.81486	1	1	0.997372
KEGG_PATHWAY	ssc05010:Alzheimer disease	49	0.0345655	ENSSSCG00000012999, ENSSSCG00000016958, ENSSSCG00000054196, ENSSSCG00000029077, ENSSSCG00000033295, ENSSSCG00000022919, ENSSSCG00000011141, ENSSSCG00000017489, ENSSSCG00000031513, ENSSSCG00000002907, ENSSSCG00000008466, ENSSSCG00000059894, ENSSSCG00000033001, ENSSSCG00000037449, ENSSSCG00000010860, ENSSSCG00000000759, ENSSSCG00000004839, ENSSSCG00000029838, ENSSSCG00000024784, ENSSSCG00000028902,…	1.32582	0.99999	0.363495	0.352345
INTERPRO	IPR036305:RGS_sf	9	0.0351624	ENSSSCG00000004075, ENSSSCG00000053520, ENSSSCG00000006461, ENSSSCG00000006262, ENSSSCG00000037241, ENSSSCG00000015129, ENSSSCG00000009562, ENSSSCG00000032416, ENSSSCG00000040300	2.32862	1	1	0.9919
INTERPRO	IPR044926:RGS_subdomain_2	9	0.0351624	ENSSSCG00000004075, ENSSSCG00000053520, ENSSSCG00000006461, ENSSSCG00000006262, ENSSSCG00000037241, ENSSSCG00000015129, ENSSSCG00000009562, ENSSSCG00000032416, ENSSSCG00000040300	2.32862	1	1	0.9919
UP_SEQ_FEATURE	DOMAIN:Gla	5	0.0353294	ENSSSCG00000009558, ENSSSCG00000037697, ENSSSCG00000009565, ENSSSCG00000029503, ENSSSCG00000055767	3.82564	1	1	0.995448
INTERPRO	IPR018097:EGF_Ca-bd_CS	18	0.0357073	ENSSSCG00000009558, ENSSSCG00000022290, ENSSSCG00000008749, ENSSSCG00000013775, ENSSSCG00000012985, ENSSSCG00000012971, ENSSSCG00000021897, ENSSSCG00000016381, ENSSSCG00000001536, ENSSSCG00000003848, ENSSSCG00000000029, ENSSSCG00000007859, ENSSSCG00000008101, ENSSSCG00000024678, ENSSSCG00000009565, ENSSSCG00000005465, ENSSSCG00000003410, ENSSSCG00000029503	1.6898	1	1	0.9919
GOTERM_BP_DIRECT	GO:0006182~cGMP biosynthetic process	5	0.0360285	ENSSSCG00000006572, ENSSSCG00000061442, ENSSSCG00000025345, ENSSSCG00000003431, ENSSSCG00000026724	3.80188	1	1	0.997925
INTERPRO	IPR000294:GLA_domain	5	0.0364562	ENSSSCG00000009558, ENSSSCG00000037697, ENSSSCG00000009565, ENSSSCG00000029503, ENSSSCG00000055767	3.78863	1	1	0.9919
INTERPRO	IPR035972:GLA-like_dom_SF	5	0.0364562	ENSSSCG00000009558, ENSSSCG00000037697, ENSSSCG00000009565, ENSSSCG00000029503, ENSSSCG00000055767	3.78863	1	1	0.9919
UP_KW_BIOLOGICAL_PROCESS	KW-0445~Lipid transport	10	0.0365175	ENSSSCG00000003438, ENSSSCG00000010669, ENSSSCG00000021292, ENSSSCG00000006480, ENSSSCG00000036431, ENSSSCG00000017668, ENSSSCG00000027114, ENSSSCG00000027503, ENSSSCG00000000033, ENSSSCG00000013005	2.17172	0.994105	0.697678	0.697678
INTERPRO	IPR014853:VWF/SSPO/ZAN-like_Cys-rich_dom	7	0.0365887	ENSSSCG00000012835, ENSSSCG00000007674, ENSSSCG00000055670, ENSSSCG00000023728, ENSSSCG00000052122, ENSSSCG00000033382, ENSSSCG00000033452, ENSSSCG00000040035	2.75027	1	1	0.9919
KEGG_PATHWAY	ssc05162:Measles	22	0.0367789	ENSSSCG00000003460, ENSSSCG00000016958, ENSSSCG00000008208, ENSSSCG00000005163, ENSSSCG00000059894, ENSSSCG00000012981, ENSSSCG00000033295, ENSSSCG00000055846, ENSSSCG00000039214, ENSSSCG00000012853, ENSSSCG00000031149, ENSSSCG00000052950, ENSSSCG00000017950, ENSSSCG00000021203, ENSSSCG00000008090, ENSSSCG00000021504, ENSSSCG00000001516, ENSSSCG00000022849, ENSSSCG00000030408, ENSSSCG00000025685,…	1.57643	0.999995	0.374685	0.363192
INTERPRO	IPR001723:Nuclear_hrmn_rcpt	10	0.0374916	ENSSSCG00000036933, ENSSSCG00000001539, ENSSSCG00000017475, ENSSSCG00000010814, ENSSSCG00000035969, ENSSSCG00000036033, ENSSSCG00000038220, ENSSSCG00000005588, ENSSSCG00000024975, ENSSSCG00000005589	2.16493	1	1	0.9919
GOTERM_BP_DIRECT	GO:0007155~cell adhesion	40	0.0385062	ENSSSCG00000034921, ENSSSCG00000027371, ENSSSCG00000046808, ENSSSCG00000035454, ENSSSCG00000036961, ENSSSCG00000034883, ENSSSCG00000058913, ENSSSCG00000033894, ENSSSCG00000030303, ENSSSCG00000011103, ENSSSCG00000038901, ENSSSCG00000012852, ENSSSCG00000014377, ENSSSCG00000063189, ENSSSCG00000015051, ENSSSCG00000000024, ENSSSCG00000000025, ENSSSCG00000002887, ENSSSCG00000006862, ENSSSCG00000007675,…	1.36917	1	1	0.997925
GOTERM_MF_DIRECT	GO:0004197~cysteine-type endopeptidase activity	13	0.0387386	ENSSSCG00000003460, ENSSSCG00000011765, ENSSSCG00000012970, ENSSSCG00000014996, ENSSSCG00000014997, ENSSSCG00000014892, ENSSSCG00000030697, ENSSSCG00000032919, ENSSSCG00000000457, ENSSSCG00000015052, ENSSSCG00000001770, ENSSSCG00000002452, ENSSSCG00000028711	1.89536	1	1	0.99451
GOTERM_MF_DIRECT	GO:0001222~transcription corepressor binding	9	0.0387688	ENSSSCG00000036933, ENSSSCG00000035604, ENSSSCG00000030095, ENSSSCG00000001511, ENSSSCG00000006898, ENSSSCG00000006468, ENSSSCG00000017983, ENSSSCG00000014388, ENSSSCG00000005587	2.28867	1	1	0.99451
INTERPRO	IPR009060:UBA-like_sf	11	0.0388048	ENSSSCG00000006553, ENSSSCG00000010987, ENSSSCG00000011765, ENSSSCG00000003438, ENSSSCG00000001527, ENSSSCG00000015052, ENSSSCG00000017624, ENSSSCG00000033033, ENSSSCG00000029511, ENSSSCG00000026536, ENSSSCG00000006500	2.04719	1	1	0.9919
UP_SEQ_FEATURE	DOMAIN:NR LBD	10	0.0398713	ENSSSCG00000036933, ENSSSCG00000001539, ENSSSCG00000017475, ENSSSCG00000010814, ENSSSCG00000035969, ENSSSCG00000036033, ENSSSCG00000038220, ENSSSCG00000005588, ENSSSCG00000024975, ENSSSCG00000005589	2.14236	1	1	0.995448
UP_KW_BIOLOGICAL_PROCESS	KW-0442~Lipid degradation	9	0.0404451	ENSSSCG00000027266, ENSSSCG00000010658, ENSSSCG00000001559, ENSSSCG00000027865, ENSSSCG00000010660, ENSSSCG00000012841, ENSSSCG00000040631, ENSSSCG00000001552, ENSSSCG00000037090	2.2655	0.996645	0.697678	0.697678
INTERPRO	IPR018297:A/G_cyclase_CS	6	0.0418771	ENSSSCG00000017101, ENSSSCG00000006572, ENSSSCG00000016726, ENSSSCG00000031717, ENSSSCG00000025345, ENSSSCG00000026724	3.0309	1	1	0.9919
KEGG_PATHWAY	ssc04728:Dopaminergic synapse	20	0.0419236	ENSSSCG00000009601, ENSSSCG00000007056, ENSSSCG00000006560, ENSSSCG00000039535, ENSSSCG00000022919, ENSSSCG00000013754, ENSSSCG00000012065, ENSSSCG00000011141, ENSSSCG00000038774, ENSSSCG00000013771, ENSSSCG00000012851, ENSSSCG00000030565, ENSSSCG00000001518, ENSSSCG00000037583, ENSSSCG00000000614, ENSSSCG00000006824, ENSSSCG00000001556, ENSSSCG00000007669, ENSSSCG00000020671, ENSSSCG00000046439	1.59847	0.999999	0.391298	0.379295
INTERPRO	IPR000536:Nucl_hrmn_rcpt_lig-bd	10	0.042044	ENSSSCG00000036933, ENSSSCG00000001539, ENSSSCG00000017475, ENSSSCG00000010814, ENSSSCG00000035969, ENSSSCG00000036033, ENSSSCG00000038220, ENSSSCG00000005588, ENSSSCG00000024975, ENSSSCG00000005589	2.12163	1	1	0.9919
INTERPRO	IPR035500:NHR-like_dom_sf	10	0.042044	ENSSSCG00000036933, ENSSSCG00000001539, ENSSSCG00000017475, ENSSSCG00000010814, ENSSSCG00000035969, ENSSSCG00000036033, ENSSSCG00000038220, ENSSSCG00000005588, ENSSSCG00000024975, ENSSSCG00000005589	2.12163	1	1	0.9919
GOTERM_CC_DIRECT	GO:0016605~PML body	13	0.0428447	ENSSSCG00000029275, ENSSSCG00000030095, ENSSSCG00000011004, ENSSSCG00000017543, ENSSSCG00000017950, ENSSSCG00000001509, ENSSSCG00000009230, ENSSSCG00000003413, ENSSSCG00000025685, ENSSSCG00000040944, ENSSSCG00000021363, ENSSSCG00000007667, ENSSSCG00000001497	1.86649	1	1	0.997372
KEGG_PATHWAY	ssc04140:Autophagy - animal	24	0.0437526	ENSSSCG00000008359, ENSSSCG00000016958, ENSSSCG00000008208, ENSSSCG00000062938, ENSSSCG00000033295, ENSSSCG00000029094, ENSSSCG00000031513, ENSSSCG00000034763, ENSSSCG00000017642, ENSSSCG00000017543, ENSSSCG00000013771, ENSSSCG00000021203, ENSSSCG00000040793, ENSSSCG00000016750, ENSSSCG00000032919, ENSSSCG00000017670, ENSSSCG00000009230, ENSSSCG00000003413, ENSSSCG00000049630, ENSSSCG00000028902,…	1.51128	1	0.391298	0.379295
KEGG_PATHWAY	ssc04640:Hematopoietic cell lineage	15	0.043951	ENSSSCG00000007673, ENSSSCG00000039214, ENSSSCG00000037449, ENSSSCG00000017488, ENSSSCG00000008090, ENSSSCG00000027628, ENSSSCG00000001459, ENSSSCG00000007817, ENSSSCG00000022849, ENSSSCG00000001455, ENSSSCG00000001457, ENSSSCG00000001456, ENSSSCG00000001453, ENSSSCG00000008213, ENSSSCG00000002893	1.75114	1	0.391298	0.379295
UP_SEQ_FEATURE	DOMAIN:Calponin-homology (CH)	16	0.0442233	ENSSSCG00000012988, ENSSSCG00000036702, ENSSSCG00000006475, ENSSSCG00000002494, ENSSSCG00000010896, ENSSSCG00000031163, ENSSSCG00000004081, ENSSSCG00000027314, ENSSSCG00000001499, ENSSSCG00000000024, ENSSSCG00000000025, ENSSSCG00000028346, ENSSSCG00000005743, ENSSSCG00000007557, ENSSSCG00000007667, ENSSSCG00000029249	1.71389	1	1	0.995448
KEGG_PATHWAY	ssc05140:Leishmaniasis	13	0.0445263	ENSSSCG00000012981, ENSSSCG00000039214, ENSSSCG00000015559, ENSSSCG00000038774, ENSSSCG00000008090, ENSSSCG00000001459, ENSSSCG00000001455, ENSSSCG00000001556, ENSSSCG00000001457, ENSSSCG00000025133, ENSSSCG00000001456, ENSSSCG00000007722, ENSSSCG00000001453	1.85029	1	0.391298	0.379295
UP_SEQ_FEATURE	DOMAIN:AMP-binding enzyme C-terminal	5	0.044715	ENSSSCG00000030033, ENSSSCG00000007858, ENSSSCG00000007857, ENSSSCG00000006569, ENSSSCG00000026453	3.57059	1	1	0.995448
INTERPRO	IPR018247:EF_Hand_1_Ca_BS	27	0.0447261	ENSSSCG00000012999, ENSSSCG00000036702, ENSSSCG00000029411, ENSSSCG00000031053, ENSSSCG00000006592, ENSSSCG00000007680, ENSSSCG00000006590, ENSSSCG00000011141, ENSSSCG00000016751, ENSSSCG00000042564, ENSSSCG00000001499, ENSSSCG00000006604, ENSSSCG00000003872, ENSSSCG00000029744, ENSSSCG00000006981, ENSSSCG00000060901, ENSSSCG00000034539, ENSSSCG00000006581, ENSSSCG00000021084, ENSSSCG00000053832,…	1.46882	1	1	0.9919
GOTERM_MF_DIRECT	GO:0017080~sodium channel regulator activity	6	0.0448516	ENSSSCG00000022568, ENSSSCG00000038726, ENSSSCG00000025499, ENSSSCG00000021374, ENSSSCG00000024666, ENSSSCG00000023267	2.98221	1	1	0.99451
GOTERM_CC_DIRECT	GO:0001533~cornified envelope	8	0.0448579	ENSSSCG00000012999, ENSSSCG00000006595, ENSSSCG00000030031, ENSSSCG00000052353, ENSSSCG00000001025, ENSSSCG00000037676, ENSSSCG00000028522, ENSSSCG00000037666	2.39293	1	1	0.997372
GOTERM_BP_DIRECT	GO:0070828~heterochromatin organization	4	0.045078	ENSSSCG00000009557, ENSSSCG00000003428, ENSSSCG00000033608, ENSSSCG00000032613	4.73123	1	1	0.997925
GOTERM_BP_DIRECT	GO:0006895~Golgi to endosome transport	4	0.045078	ENSSSCG00000005514, ENSSSCG00000034288, ENSSSCG00000003872, ENSSSCG00000006831	4.73123	1	1	0.997925
INTERPRO	IPR023795:Serpin_CS	9	0.0452153	ENSSSCG00000002481, ENSSSCG00000031595, ENSSSCG00000030371, ENSSSCG00000002478, ENSSSCG00000022251, ENSSSCG00000038515, ENSSSCG00000060202, ENSSSCG00000062845, ENSSSCG00000025698	2.22031	1	1	0.9919
INTERPRO	IPR001388:Synaptobrevin-like	4	0.0455002	ENSSSCG00000015482, ENSSSCG00000034868, ENSSSCG00000062938, ENSSSCG00000033135	4.71474	1	1	0.9919
GOTERM_CC_DIRECT	GO:0043505~CENP-A containing nucleosome	3	0.0455008	ENSSSCG00000033606, ENSSSCG00000054132, ENSSSCG00000054693	8.07615	1	1	0.997372
GOTERM_BP_DIRECT	GO:0045638~negative regulation of myeloid cell differentiation	5	0.0455797	ENSSSCG00000006809, ENSSSCG00000010801, ENSSSCG00000030095, ENSSSCG00000017537, ENSSSCG00000036844	3.54842	1	1	0.997925
GOTERM_BP_DIRECT	GO:0019433~triglyceride catabolic process	5	0.0455797	ENSSSCG00000027266, ENSSSCG00000001559, ENSSSCG00000010660, ENSSSCG00000012841, ENSSSCG00000040631	3.54842	1	1	0.997925
GOTERM_BP_DIRECT	GO:0002381~immunoglobulin production involved in immunoglobulin mediated immune response	5	0.0455797	ENSSSCG00000001459, ENSSSCG00000001455, ENSSSCG00000001457, ENSSSCG00000001456, ENSSSCG00000001453	3.54842	1	1	0.997925
UP_SEQ_FEATURE	REGION:Domain III	3	0.0459532	ENSSSCG00000012999, ENSSSCG00000029411, ENSSSCG00000030697	8.03384	1	1	0.995448
GOTERM_BP_DIRECT	GO:0006914~autophagy	13	0.0460736	ENSSSCG00000006894, ENSSSCG00000008359, ENSSSCG00000006590, ENSSSCG00000017668, ENSSSCG00000033033, ENSSSCG00000013005, ENSSSCG00000017204, ENSSSCG00000032919, ENSSSCG00000007859, ENSSSCG00000002655, ENSSSCG00000003464, ENSSSCG00000009742, ENSSSCG00000006840	1.84518	1	1	0.997925
INTERPRO	IPR025110:AMP-bd_C	5	0.0461075	ENSSSCG00000030033, ENSSSCG00000007858, ENSSSCG00000007857, ENSSSCG00000006569, ENSSSCG00000026453	3.53606	1	1	0.9919
GOTERM_MF_DIRECT	GO:0051087~chaperone binding	13	0.046144	ENSSSCG00000006486, ENSSSCG00000011700, ENSSSCG00000033526, ENSSSCG00000011765, ENSSSCG00000010996, ENSSSCG00000027057, ENSSSCG00000017949, ENSSSCG00000011000, ENSSSCG00000039659, ENSSSCG00000017950, ENSSSCG00000039740, ENSSSCG00000001505, ENSSSCG00000023498	1.84613	1	1	0.99451
KEGG_PATHWAY	ssc04022:cGMP-PKG signaling pathway	24	0.0463741	ENSSSCG00000006572, ENSSSCG00000007056, ENSSSCG00000008703, ENSSSCG00000006560, ENSSSCG00000006482, ENSSSCG00000016726, ENSSSCG00000011141, ENSSSCG00000017951, ENSSSCG00000034763, ENSSSCG00000001518, ENSSSCG00000017101, ENSSSCG00000031717, ENSSSCG00000037241, ENSSSCG00000027898, ENSSSCG00000061442, ENSSSCG00000024784, ENSSSCG00000006824, ENSSSCG00000010629, ENSSSCG00000002315, ENSSSCG00000003431,…	1.50218	1	0.391298	0.379295
GOTERM_BP_DIRECT	GO:0038020~insulin receptor recycling	3	0.046482	ENSSSCG00000040793, ENSSSCG00000015135, ENSSSCG00000007469	7.98395	1	1	0.997925
GOTERM_BP_DIRECT	GO:0045053~protein retention in Golgi apparatus	3	0.046482	ENSSSCG00000003438, ENSSSCG00000036431, ENSSSCG00000015135	7.98395	1	1	0.997925
GOTERM_BP_DIRECT	GO:0010133~proline catabolic process to glutamate	3	0.046482	ENSSSCG00000062012, ENSSSCG00000002913, ENSSSCG00000024752	7.98395	1	1	0.997925
INTERPRO	IPR013312:GPR40-rel_orph	3	0.0467973	ENSSSCG00000036427, ENSSSCG00000032438, ENSSSCG00000002891	7.95612	1	1	0.9919
INTERPRO	IPR018834:DNA/RNA-bd_Est1-type	3	0.0467973	ENSSSCG00000006491, ENSSSCG00000006490, ENSSSCG00000015558	7.95612	1	1	0.9919
INTERPRO	IPR007856:SapB_1	3	0.0467973	ENSSSCG00000008228, ENSSSCG00000008229, ENSSSCG00000010281	7.95612	1	1	0.9919
INTERPRO	IPR019458:Est1-like_N	3	0.0467973	ENSSSCG00000006491, ENSSSCG00000006490, ENSSSCG00000015558	7.95612	1	1	0.9919
INTERPRO	IPR008138:SapB_2	3	0.0467973	ENSSSCG00000008228, ENSSSCG00000008229, ENSSSCG00000010281	7.95612	1	1	0.9919
INTERPRO	IPR044482:AKR1C	3	0.0467973	ENSSSCG00000063387, ENSSSCG00000062058, ENSSSCG00000011147	7.95612	1	1	0.9919
INTERPRO	IPR033562:PLPL	3	0.0467973	ENSSSCG00000027266, ENSSSCG00000001559, ENSSSCG00000012841	7.95612	1	1	0.9919
INTERPRO	IPR045153:Est1/Ebs1-like	3	0.0467973	ENSSSCG00000006491, ENSSSCG00000006490, ENSSSCG00000015558	7.95612	1	1	0.9919
INTERPRO	IPR028433:Parvin	3	0.0467973	ENSSSCG00000000024, ENSSSCG00000000025, ENSSSCG00000028346	7.95612	1	1	0.9919
KEGG_PATHWAY	ssc04723:Retrograde endocannabinoid signaling	22	0.0473177	ENSSSCG00000007056, ENSSSCG00000016726, ENSSSCG00000016349, ENSSSCG00000013754, ENSSSCG00000012065, ENSSSCG00000038774, ENSSSCG00000011764, ENSSSCG00000013771, ENSSSCG00000011003, ENSSSCG00000035018, ENSSSCG00000030565, ENSSSCG00000001518, ENSSSCG00000039494, ENSSSCG00000017101, ENSSSCG00000037583, ENSSSCG00000031717, ENSSSCG00000024784, ENSSSCG00000006824, ENSSSCG00000001556, ENSSSCG00000007669,…	1.53411	1	0.391298	0.379295
INTERPRO	IPR001715:CH_dom	16	0.0474903	ENSSSCG00000012988, ENSSSCG00000036702, ENSSSCG00000006475, ENSSSCG00000002494, ENSSSCG00000010896, ENSSSCG00000031163, ENSSSCG00000004081, ENSSSCG00000027314, ENSSSCG00000001499, ENSSSCG00000000024, ENSSSCG00000000025, ENSSSCG00000028346, ENSSSCG00000005743, ENSSSCG00000007557, ENSSSCG00000007667, ENSSSCG00000029249	1.69731	1	1	0.9919
UP_KW_MOLECULAR_FUNCTION	KW-0734~Signal transduction inhibitor	7	0.047514	ENSSSCG00000004075, ENSSSCG00000053520, ENSSSCG00000006262, ENSSSCG00000037241, ENSSSCG00000032416, ENSSSCG00000040300, ENSSSCG00000005598	2.60037	0.990658	0.735627	0.735627
INTERPRO	IPR013088:Znf_NHR/GATA	11	0.0476719	ENSSSCG00000036933, ENSSSCG00000001539, ENSSSCG00000006562, ENSSSCG00000017475, ENSSSCG00000010814, ENSSSCG00000035969, ENSSSCG00000036033, ENSSSCG00000038220, ENSSSCG00000005588, ENSSSCG00000024975, ENSSSCG00000005589	1.97779	1	1	0.9919
KEGG_PATHWAY	ssc04670:Leukocyte transendothelial migration	18	0.0477431	ENSSSCG00000034921, ENSSSCG00000036702, ENSSSCG00000016958, ENSSSCG00000007680, ENSSSCG00000015559, ENSSSCG00000038774, ENSSSCG00000038901, ENSSSCG00000016751, ENSSSCG00000012982, ENSSSCG00000021203, ENSSSCG00000063189, ENSSSCG00000015051, ENSSSCG00000006824, ENSSSCG00000001556, ENSSSCG00000025133, ENSSSCG00000005743, ENSSSCG00000007722, ENSSSCG00000006862	1.62627	1	0.391298	0.379295
SMART	SM00832:C8	7	0.0480344	ENSSSCG00000012835, ENSSSCG00000007674, ENSSSCG00000055670, ENSSSCG00000023728, ENSSSCG00000052122, ENSSSCG00000033382, ENSSSCG00000033452, ENSSSCG00000040035	2.56961	1	1	0.987705
KEGG_PATHWAY	ssc05165:Human papillomavirus infection	42	0.0481258	ENSSSCG00000060339, ENSSSCG00000006054, ENSSSCG00000016958, ENSSSCG00000005163, ENSSSCG00000030361, ENSSSCG00000006052, ENSSSCG00000033518, ENSSSCG00000017206, ENSSSCG00000055846, ENSSSCG00000011186, ENSSSCG00000031513, ENSSSCG00000033894, ENSSSCG00000010994, ENSSSCG00000052950, ENSSSCG00000033278, ENSSSCG00000011103, ENSSSCG00000017204, ENSSSCG00000021203, ENSSSCG00000039267, ENSSSCG00000021504,…	1.33044	1	0.391298	0.379295
GOTERM_BP_DIRECT	GO:0006883~cellular sodium ion homeostasis	6	0.0494676	ENSSSCG00000022568, ENSSSCG00000008090, ENSSSCG00000002902, ENSSSCG00000007859, ENSSSCG00000009561, ENSSSCG00000017951	2.90326	1	1	0.997925
UP_SEQ_FEATURE	ZN_FING:C3H1-type	11	0.0497685	ENSSSCG00000017201, ENSSSCG00000035162, ENSSSCG00000002426, ENSSSCG00000002857, ENSSSCG00000008096, ENSSSCG00000008099, ENSSSCG00000013744, ENSSSCG00000011720, ENSSSCG00000033653, ENSSSCG00000033873, ENSSSCG00000028304	1.96383	1	1	0.995448
UP_SEQ_FEATURE	DOMAIN:C3H1-type	11	0.0497685	ENSSSCG00000017201, ENSSSCG00000035162, ENSSSCG00000002426, ENSSSCG00000002857, ENSSSCG00000008096, ENSSSCG00000008099, ENSSSCG00000013744, ENSSSCG00000011720, ENSSSCG00000033653, ENSSSCG00000033873, ENSSSCG00000028304	1.96383	1	1	0.995448
INTERPRO	IPR000353:MHC_II_b_N	7	0.0500335	ENSSSCG00000001459, ENSSSCG00000001458, ENSSSCG00000061450, ENSSSCG00000001455, ENSSSCG00000001457, ENSSSCG00000031336, ENSSSCG00000061569	2.56059	1	1	0.9919
INTERPRO	IPR000169:Pept_cys_AS	6	0.0501322	ENSSSCG00000012999, ENSSSCG00000034746, ENSSSCG00000029411, ENSSSCG00000020986, ENSSSCG00000001770, ENSSSCG00000037779	2.89314	1	1	0.9919
KEGG_PATHWAY	ssc04916:Melanogenesis	16	0.0504127	ENSSSCG00000007056, ENSSSCG00000006560, ENSSSCG00000016726, ENSSSCG00000006052, ENSSSCG00000039535, ENSSSCG00000011141, ENSSSCG00000033001, ENSSSCG00000031513, ENSSSCG00000013771, ENSSSCG00000000759, ENSSSCG00000017101, ENSSSCG00000029838, ENSSSCG00000031717, ENSSSCG00000008241, ENSSSCG00000006824, ENSSSCG00000009477	1.6792	1	0.391298	0.379295
KEGG_PATHWAY	ssc04713:Circadian entrainment	16	0.0504127	ENSSSCG00000007056, ENSSSCG00000016726, ENSSSCG00000039535, ENSSSCG00000012065, ENSSSCG00000011141, ENSSSCG00000013771, ENSSSCG00000017983, ENSSSCG00000030565, ENSSSCG00000001518, ENSSSCG00000017101, ENSSSCG00000037583, ENSSSCG00000031717, ENSSSCG00000000614, ENSSSCG00000006824, ENSSSCG00000007669, ENSSSCG00000046439	1.6792	1	0.391298	0.379295
UP_KW_DOMAIN	KW-0863~Zinc-finger	97	0.0505139	ENSSSCG00000008215, ENSSSCG00000010897, ENSSSCG00000010814, ENSSSCG00000021270, ENSSSCG00000002908, ENSSSCG00000013007, ENSSSCG00000036129, ENSSSCG00000033653, ENSSSCG00000021941, ENSSSCG00000001539, ENSSSCG00000035162, ENSSSCG00000001537, ENSSSCG00000023727, ENSSSCG00000001531, ENSSSCG00000008464, ENSSSCG00000001497, ENSSSCG00000056389, ENSSSCG00000000160, ENSSSCG00000006266, ENSSSCG00000031461,…	1.18639	0.753287	0.553357	0.553357
SMART	SM00069:GLA	5	0.0508468	ENSSSCG00000009558, ENSSSCG00000037697, ENSSSCG00000009565, ENSSSCG00000029503, ENSSSCG00000055767	3.40866	1	1	0.987705
UP_KW_MOLECULAR_FUNCTION	KW-0788~Thiol protease	15	0.0522671	ENSSSCG00000003460, ENSSSCG00000012999, ENSSSCG00000011765, ENSSSCG00000029411, ENSSSCG00000010802, ENSSSCG00000014996, ENSSSCG00000014997, ENSSSCG00000014892, ENSSSCG00000030697, ENSSSCG00000000457, ENSSSCG00000015052, ENSSSCG00000001770, ENSSSCG00000002452, ENSSSCG00000004840, ENSSSCG00000028711	1.71453	0.994221	0.735627	0.735627
GOTERM_MF_DIRECT	GO:1990837~sequence-specific double-stranded DNA binding	21	0.0523292	ENSSSCG00000035968, ENSSSCG00000034627, ENSSSCG00000008308, ENSSSCG00000017537, ENSSSCG00000036573, ENSSSCG00000013742, ENSSSCG00000013764, ENSSSCG00000017539, ENSSSCG00000032558, ENSSSCG00000017533, ENSSSCG00000037512, ENSSSCG00000058802, ENSSSCG00000001539, ENSSSCG00000017641, ENSSSCG00000017541, ENSSSCG00000036033, ENSSSCG00000001537, ENSSSCG00000002885, ENSSSCG00000006812, ENSSSCG00000001203,…	1.54114	1	1	0.99451
INTERPRO	IPR000571:Znf_CCCH	11	0.0525771	ENSSSCG00000017201, ENSSSCG00000035162, ENSSSCG00000002426, ENSSSCG00000002857, ENSSSCG00000008096, ENSSSCG00000008099, ENSSSCG00000013744, ENSSSCG00000011720, ENSSSCG00000033653, ENSSSCG00000033873, ENSSSCG00000028304	1.94483	1	1	0.9919
KEGG_PATHWAY	ssc01100:Metabolic pathways	167	0.0528053	ENSSSCG00000008215, ENSSSCG00000010657, ENSSSCG00000031871, ENSSSCG00000054196, ENSSSCG00000030262, ENSSSCG00000038708, ENSSSCG00000010658, ENSSSCG00000010659, ENSSSCG00000016756, ENSSSCG00000017203, ENSSSCG00000014970, ENSSSCG00000002907, ENSSSCG00000016751, ENSSSCG00000013004, ENSSSCG00000033412, ENSSSCG00000040100, ENSSSCG00000030709, ENSSSCG00000011195, ENSSSCG00000022912, ENSSSCG00000011193,…	1.12453	1	0.393089	0.381031
GOTERM_CC_DIRECT	GO:0072686~mitotic spindle	16	0.052967	ENSSSCG00000003360, ENSSSCG00000008239, ENSSSCG00000016957, ENSSSCG00000014387, ENSSSCG00000038766, ENSSSCG00000014388, ENSSSCG00000027928, ENSSSCG00000002869, ENSSSCG00000032806, ENSSSCG00000017471, ENSSSCG00000001510, ENSSSCG00000008089, ENSSSCG00000007647, ENSSSCG00000000753, ENSSSCG00000006864, ENSSSCG00000008467	1.67273	1	1	0.997372
GOTERM_CC_DIRECT	GO:0032580~Golgi cisterna membrane	9	0.0529689	ENSSSCG00000032059, ENSSSCG00000002283, ENSSSCG00000007465, ENSSSCG00000063392, ENSSSCG00000026793, ENSSSCG00000059025, ENSSSCG00000005518, ENSSSCG00000035454, ENSSSCG00000033412	2.15364	1	1	0.997372
KEGG_PATHWAY	ssc05320:Autoimmune thyroid disease	11	0.0530549	ENSSSCG00000001979, ENSSSCG00000001459, ENSSSCG00000021504, ENSSSCG00000001455, ENSSSCG00000059880, ENSSSCG00000055846, ENSSSCG00000001457, ENSSSCG00000001456, ENSSSCG00000031149, ENSSSCG00000052950, ENSSSCG00000001453	1.93713	1	0.393089	0.381031
UP_KW_MOLECULAR_FUNCTION	KW-0575~Peroxidase	6	0.0536395	ENSSSCG00000017630, ENSSSCG00000038094, ENSSSCG00000001213, ENSSSCG00000017636, ENSSSCG00000026554, ENSSSCG00000001214	2.85298	0.994972	0.735627	0.735627
GOTERM_BP_DIRECT	GO:0000086~G2/M transition of mitotic cell cycle	8	0.053738	ENSSSCG00000011107, ENSSSCG00000006474, ENSSSCG00000006000, ENSSSCG00000007056, ENSSSCG00000007818, ENSSSCG00000009472, ENSSSCG00000008464, ENSSSCG00000037337	2.30168	1	1	0.997925
GOTERM_BP_DIRECT	GO:0006486~protein glycosylation	20	0.0545158	ENSSSCG00000002283, ENSSSCG00000010800, ENSSSCG00000007465, ENSSSCG00000008227, ENSSSCG00000008524, ENSSSCG00000033425, ENSSSCG00000007497, ENSSSCG00000026793, ENSSSCG00000024494, ENSSSCG00000009738, ENSSSCG00000021805, ENSSSCG00000014887, ENSSSCG00000035454, ENSSSCG00000034059, ENSSSCG00000058735, ENSSSCG00000002306, ENSSSCG00000011195, ENSSSCG00000001503, ENSSSCG00000021988, ENSSSCG00000005518	1.55405	1	1	0.997925
INTERPRO	IPR036872:CH_dom_sf	16	0.0549323	ENSSSCG00000012988, ENSSSCG00000036702, ENSSSCG00000006475, ENSSSCG00000002494, ENSSSCG00000010896, ENSSSCG00000031163, ENSSSCG00000004081, ENSSSCG00000027314, ENSSSCG00000001499, ENSSSCG00000000024, ENSSSCG00000000025, ENSSSCG00000028346, ENSSSCG00000005743, ENSSSCG00000007557, ENSSSCG00000007667, ENSSSCG00000029249	1.66403	1	1	0.9919
UP_SEQ_FEATURE	DOMAIN:Ras-GAP	5	0.0553537	ENSSSCG00000006475, ENSSSCG00000001513, ENSSSCG00000005524, ENSSSCG00000005602, ENSSSCG00000009567	3.34743	1	1	0.995448
UP_SEQ_FEATURE	COMPBIAS:Acidic residues	104	0.0554069	ENSSSCG00000004132, ENSSSCG00000055566, ENSSSCG00000039915, ENSSSCG00000010897, ENSSSCG00000021706, ENSSSCG00000013764, ENSSSCG00000017962, ENSSSCG00000016754, ENSSSCG00000017205, ENSSSCG00000014972, ENSSSCG00000033412, ENSSSCG00000037061, ENSSSCG00000024938, ENSSSCG00000022915, ENSSSCG00000023727, ENSSSCG00000001499, ENSSSCG00000003398, ENSSSCG00000006544, ENSSSCG00000040103, ENSSSCG00000040224,…	1.18011	1	1	0.995448
UP_SEQ_FEATURE	DOMAIN:LRRNT	7	0.0555308	ENSSSCG00000011216, ENSSSCG00000000915, ENSSSCG00000027114, ENSSSCG00000000916, ENSSSCG00000000917, ENSSSCG00000000918, ENSSSCG00000000760	2.49942	1	1	0.995448
UP_SEQ_FEATURE	DOMAIN:Peptidase S1	21	0.0555652	ENSSSCG00000054068, ENSSSCG00000009558, ENSSSCG00000057971, ENSSSCG00000036013, ENSSSCG00000037475, ENSSSCG00000029370, ENSSSCG00000036577, ENSSSCG00000015049, ENSSSCG00000016478, ENSSSCG00000016484, ENSSSCG00000022568, ENSSSCG00000001979, ENSSSCG00000016485, ENSSSCG00000021867, ENSSSCG00000001978, ENSSSCG00000059880, ENSSSCG00000003459, ENSSSCG00000003458, ENSSSCG00000029612, ENSSSCG00000003410,…	1.53025	1	1	0.995448
GOTERM_BP_DIRECT	GO:0050870~positive regulation of T cell activation	7	0.0569026	ENSSSCG00000001459, ENSSSCG00000001458, ENSSSCG00000001455, ENSSSCG00000001457, ENSSSCG00000001456, ENSSSCG00000031336, ENSSSCG00000001453	2.4839	1	1	0.997925
INTERPRO	IPR001936:RasGAP_dom	5	0.0570363	ENSSSCG00000006475, ENSSSCG00000001513, ENSSSCG00000005524, ENSSSCG00000005602, ENSSSCG00000009567	3.31505	1	1	0.9919
INTERPRO	IPR042235:ZP-C	5	0.0570363	ENSSSCG00000007851, ENSSSCG00000007861, ENSSSCG00000022290, ENSSSCG00000055670, ENSSSCG00000023728, ENSSSCG00000007859	3.31505	1	1	0.9919
INTERPRO	IPR011545:DEAD/DEAH_box_helicase_dom	12	0.0570868	ENSSSCG00000023978, ENSSSCG00000008756, ENSSSCG00000022915, ENSSSCG00000030408, ENSSSCG00000016745, ENSSSCG00000008619, ENSSSCG00000028735, ENSSSCG00000013776, ENSSSCG00000017957, ENSSSCG00000017665, ENSSSCG00000028225, ENSSSCG00000024444	1.8449	1	1	0.9919
GOTERM_CC_DIRECT	GO:0034993~LINC complex	4	0.0583294	ENSSSCG00000002494, ENSSSCG00000002495, ENSSSCG00000002929, ENSSSCG00000007544	4.30728	1	1	0.997372
KEGG_PATHWAY	ssc04213:Longevity regulating pathway - multiple species	11	0.0584337	ENSSSCG00000021203, ENSSSCG00000017101, ENSSSCG00000016958, ENSSSCG00000016726, ENSSSCG00000017670, ENSSSCG00000031717, ENSSSCG00000003413, ENSSSCG00000031513, ENSSSCG00000034763, ENSSSCG00000013771, ENSSSCG00000007665	1.90485	1	0.414567	0.40185
KEGG_PATHWAY	ssc04726:Serotonergic synapse	18	0.0584972	ENSSSCG00000009601, ENSSSCG00000007056, ENSSSCG00000013754, ENSSSCG00000012065, ENSSSCG00000017978, ENSSSCG00000031513, ENSSSCG00000013771, ENSSSCG00000015053, ENSSSCG00000017980, ENSSSCG00000001518, ENSSSCG00000037583, ENSSSCG00000024497, ENSSSCG00000024784, ENSSSCG00000006824, ENSSSCG00000007669, ENSSSCG00000020671, ENSSSCG00000046439, ENSSSCG00000021122	1.58493	1	0.414567	0.40185
SMART	SM00399:ZnF_C4	10	0.0585029	ENSSSCG00000036933, ENSSSCG00000001539, ENSSSCG00000017475, ENSSSCG00000010814, ENSSSCG00000035969, ENSSSCG00000036033, ENSSSCG00000038220, ENSSSCG00000005588, ENSSSCG00000024975, ENSSSCG00000005589	1.98839	1	1	0.987705
GOTERM_BP_DIRECT	GO:0015908~fatty acid transport	6	0.0585039	ENSSSCG00000001539, ENSSSCG00000006472, ENSSSCG00000006569, ENSSSCG00000011664, ENSSSCG00000063249, ENSSSCG00000011663	2.77703	1	1	0.997925
GOTERM_BP_DIRECT	GO:2000042~negative regulation of double-strand break repair via homologous recombination	6	0.0585039	ENSSSCG00000023978, ENSSSCG00000030030, ENSSSCG00000003419, ENSSSCG00000012980, ENSSSCG00000032469, ENSSSCG00000006500	2.77703	1	1	0.997925
KEGG_PATHWAY	ssc05323:Rheumatoid arthritis	15	0.0600193	ENSSSCG00000028694, ENSSSCG00000006263, ENSSSCG00000006054, ENSSSCG00000036521, ENSSSCG00000039214, ENSSSCG00000037449, ENSSSCG00000033278, ENSSSCG00000008090, ENSSSCG00000001459, ENSSSCG00000039267, ENSSSCG00000001455, ENSSSCG00000001457, ENSSSCG00000025133, ENSSSCG00000001456, ENSSSCG00000001453	1.67582	1	0.416304	0.403534
INTERPRO	IPR001254:Trypsin_dom	21	0.0602636	ENSSSCG00000054068, ENSSSCG00000009558, ENSSSCG00000057971, ENSSSCG00000036013, ENSSSCG00000037475, ENSSSCG00000029370, ENSSSCG00000036577, ENSSSCG00000015049, ENSSSCG00000016478, ENSSSCG00000016484, ENSSSCG00000022568, ENSSSCG00000001979, ENSSSCG00000016485, ENSSSCG00000021867, ENSSSCG00000001978, ENSSSCG00000059880, ENSSSCG00000003459, ENSSSCG00000003458, ENSSSCG00000029612, ENSSSCG00000003410,…	1.51545	1	1	0.9919
INTERPRO	IPR033883:C2_III	4	0.0605568	ENSSSCG00000012999, ENSSSCG00000034746, ENSSSCG00000029411, ENSSSCG00000037779	4.24327	1	1	0.9919
INTERPRO	IPR005819:H1/H5	4	0.0605568	ENSSSCG00000056761, ENSSSCG00000037565, ENSSSCG00000001137, ENSSSCG00000021411	4.24327	1	1	0.9919
UP_SEQ_FEATURE	ACT_SITE:Nucleophile	21	0.0622747	ENSSSCG00000010657, ENSSSCG00000010853, ENSSSCG00000011765, ENSSSCG00000027266, ENSSSCG00000010658, ENSSSCG00000010802, ENSSSCG00000005590, ENSSSCG00000010659, ENSSSCG00000010660, ENSSSCG00000033286, ENSSSCG00000017104, ENSSSCG00000012841, ENSSSCG00000002888, ENSSSCG00000038200, ENSSSCG00000011193, ENSSSCG00000001559, ENSSSCG00000005518, ENSSSCG00000027865, ENSSSCG00000002452, ENSSSCG00000009741,…	1.50971	1	1	0.995448
SMART	SM00233:PH	38	0.0628479	ENSSSCG00000002294, ENSSSCG00000002290, ENSSSCG00000002292, ENSSSCG00000021292, ENSSSCG00000015129, ENSSSCG00000017527, ENSSSCG00000031118, ENSSSCG00000034763, ENSSSCG00000002309, ENSSSCG00000015671, ENSSSCG00000037561, ENSSSCG00000001513, ENSSSCG00000001538, ENSSSCG00000044141, ENSSSCG00000023105, ENSSSCG00000027503, ENSSSCG00000029744, ENSSSCG00000001771, ENSSSCG00000005994, ENSSSCG00000038958,…	1.32366	1	1	0.987705
PIR_SUPERFAMILY	PIRSF039131:Parvin	3	0.0637369	ENSSSCG00000000024, ENSSSCG00000000025, ENSSSCG00000028346	6.69863	0.999995	1	1
UP_KW_BIOLOGICAL_PROCESS	KW-0346~Stress response	8	0.0637755	ENSSSCG00000036758, ENSSSCG00000016958, ENSSSCG00000008208, ENSSSCG00000041935, ENSSSCG00000022164, ENSSSCG00000001556, ENSSSCG00000038774, ENSSSCG00000013784	2.21516	0.999888	0.907421	0.907421
SMART	SM00241:ZP	5	0.0637829	ENSSSCG00000007851, ENSSSCG00000007861, ENSSSCG00000022290, ENSSSCG00000055670, ENSSSCG00000023728, ENSSSCG00000007859	3.18142	1	1	0.987705
INTERPRO	IPR000372:LRRNT	10	0.0639051	ENSSSCG00000011216, ENSSSCG00000000915, ENSSSCG00000011717, ENSSSCG00000008749, ENSSSCG00000027114, ENSSSCG00000030511, ENSSSCG00000000916, ENSSSCG00000000917, ENSSSCG00000000918, ENSSSCG00000000760	1.96448	1	1	0.9919
GOTERM_CC_DIRECT	GO:0031982~vesicle	13	0.0648327	ENSSSCG00000006894, ENSSSCG00000012845, ENSSSCG00000002450, ENSSSCG00000012838, ENSSSCG00000030361, ENSSSCG00000012848, ENSSSCG00000013752, ENSSSCG00000036248, ENSSSCG00000059879, ENSSSCG00000016742, ENSSSCG00000038200, ENSSSCG00000005518, ENSSSCG00000006820	1.74983	1	1	0.997372
INTERPRO	IPR001356:Homeobox_dom	30	0.0650297	ENSSSCG00000034627, ENSSSCG00000002490, ENSSSCG00000028064, ENSSSCG00000009232, ENSSSCG00000021343, ENSSSCG00000028237, ENSSSCG00000021586, ENSSSCG00000008720, ENSSSCG00000061856, ENSSSCG00000035968, ENSSSCG00000010666, ENSSSCG00000008308, ENSSSCG00000031924, ENSSSCG00000017537, ENSSSCG00000017539, ENSSSCG00000037663, ENSSSCG00000017538, ENSSSCG00000032558, ENSSSCG00000017533, ENSSSCG00000016883,…	1.38367	1	1	0.9919
GOTERM_BP_DIRECT	GO:0002504~antigen processing and presentation of peptide or polysaccharide antigen via MHC class II	7	0.0651898	ENSSSCG00000001459, ENSSSCG00000061450, ENSSSCG00000001455, ENSSSCG00000001457, ENSSSCG00000001456, ENSSSCG00000001453, ENSSSCG00000061569	2.40377	1	1	0.997925
GOTERM_BP_DIRECT	GO:0048167~regulation of synaptic plasticity	7	0.0651898	ENSSSCG00000039053, ENSSSCG00000000755, ENSSSCG00000031957, ENSSSCG00000002653, ENSSSCG00000029468, ENSSSCG00000032842, ENSSSCG00000040951	2.40377	1	1	0.997925
KEGG_PATHWAY	ssc05417:Lipid and atherosclerosis	29	0.0652525	ENSSSCG00000003460, ENSSSCG00000016958, ENSSSCG00000005163, ENSSSCG00000033295, ENSSSCG00000055846, ENSSSCG00000039535, ENSSSCG00000039214, ENSSSCG00000011141, ENSSSCG00000031513, ENSSSCG00000012853, ENSSSCG00000052950, ENSSSCG00000021203, ENSSSCG00000021504, ENSSSCG00000027745, ENSSSCG00000001556, ENSSSCG00000028237, ENSSSCG00000028711, ENSSSCG00000006862, ENSSSCG00000007056, ENSSSCG00000008208,…	1.38854	1	0.442641	0.429063
UP_SEQ_FEATURE	CROSSLNK:Glycyl lysine isopeptide (Lys-Gly) (interchain with G-Cter in SUMO2)	11	0.0657056	ENSSSCG00000034227, ENSSSCG00000017473, ENSSSCG00000006496, ENSSSCG00000001502, ENSSSCG00000007493, ENSSSCG00000000158, ENSSSCG00000001776, ENSSSCG00000028924, ENSSSCG00000017626, ENSSSCG00000012974, ENSSSCG00000006874	1.87031	1	1	0.995448
UP_KW_BIOLOGICAL_PROCESS	KW-0053~Apoptosis	19	0.0657551	ENSSSCG00000058216, ENSSSCG00000032684, ENSSSCG00000016737, ENSSSCG00000038708, ENSSSCG00000059894, ENSSSCG00000015476, ENSSSCG00000017950, ENSSSCG00000020962, ENSSSCG00000040010, ENSSSCG00000001509, ENSSSCG00000021436, ENSSSCG00000001516, ENSSSCG00000026422, ENSSSCG00000025685, ENSSSCG00000003404, ENSSSCG00000027762, ENSSSCG00000006588, ENSSSCG00000028711, ENSSSCG00000005587	1.53606	0.999916	0.907421	0.907421
INTERPRO	IPR020479:Homeobox_metazoa	15	0.065792	ENSSSCG00000061856, ENSSSCG00000008308, ENSSSCG00000028064, ENSSSCG00000031924, ENSSSCG00000017537, ENSSSCG00000017539, ENSSSCG00000017538, ENSSSCG00000032558, ENSSSCG00000017533, ENSSSCG00000017532, ENSSSCG00000017535, ENSSSCG00000017534, ENSSSCG00000017540, ENSSSCG00000009232, ENSSSCG00000008720	1.65753	1	1	0.9919
KEGG_PATHWAY	ssc04114:Oocyte meiosis	18	0.0665319	ENSSSCG00000008105, ENSSSCG00000004077, ENSSSCG00000007650, ENSSSCG00000016726, ENSSSCG00000010625, ENSSSCG00000007493, ENSSSCG00000039535, ENSSSCG00000011141, ENSSSCG00000038774, ENSSSCG00000013771, ENSSSCG00000038766, ENSSSCG00000001518, ENSSSCG00000017101, ENSSSCG00000003949, ENSSSCG00000038112, ENSSSCG00000031717, ENSSSCG00000003419, ENSSSCG00000001556	1.55851	1	0.442641	0.429063
UP_SEQ_FEATURE	DOMAIN:FZ	6	0.0669835	ENSSSCG00000038089, ENSSSCG00000029838, ENSSSCG00000006052, ENSSSCG00000032151, ENSSSCG00000033001, ENSSSCG00000005456	2.67795	1	1	0.995448
UP_SEQ_FEATURE	DOMAIN:Thyroglobulin type-1	5	0.0672272	ENSSSCG00000058216, ENSSSCG00000017472, ENSSSCG00000016728, ENSSSCG00000010283, ENSSSCG00000002314	3.15052	1	1	0.995448
UP_SEQ_FEATURE	DOMAIN:EMI	5	0.0672272	ENSSSCG00000006463, ENSSSCG00000022290, ENSSSCG00000058972, ENSSSCG00000024678, ENSSSCG00000007678	3.15052	1	1	0.995448
INTERPRO	IPR043504:Peptidase_S1_PA_chymotrypsin	21	0.0674301	ENSSSCG00000054068, ENSSSCG00000009558, ENSSSCG00000057971, ENSSSCG00000036013, ENSSSCG00000037475, ENSSSCG00000029370, ENSSSCG00000036577, ENSSSCG00000015049, ENSSSCG00000016478, ENSSSCG00000016484, ENSSSCG00000022568, ENSSSCG00000001979, ENSSSCG00000016485, ENSSSCG00000021867, ENSSSCG00000001978, ENSSSCG00000059880, ENSSSCG00000003459, ENSSSCG00000003458, ENSSSCG00000029612, ENSSSCG00000003410,…	1.49511	1	1	0.9919
INTERPRO	IPR036047:F-box-like_dom_sf	12	0.0676455	ENSSSCG00000004077, ENSSSCG00000015473, ENSSSCG00000030030, ENSSSCG00000005508, ENSSSCG00000062839, ENSSSCG00000024618, ENSSSCG00000025096, ENSSSCG00000002654, ENSSSCG00000000156, ENSSSCG00000009472, ENSSSCG00000025667, ENSSSCG00000003421	1.79293	1	1	0.9919
GOTERM_BP_DIRECT	GO:0006325~chromatin organization	18	0.0679294	ENSSSCG00000029464, ENSSSCG00000027211, ENSSSCG00000012981, ENSSSCG00000032505, ENSSSCG00000030137, ENSSSCG00000034752, ENSSSCG00000013772, ENSSSCG00000014388, ENSSSCG00000001509, ENSSSCG00000001769, ENSSSCG00000035460, ENSSSCG00000020803, ENSSSCG00000005749, ENSSSCG00000026323, ENSSSCG00000001511, ENSSSCG00000006898, ENSSSCG00000020696, ENSSSCG00000005510	1.55784	1	1	0.997925
GOTERM_BP_DIRECT	GO:0036211~protein modification process	8	0.0683175	ENSSSCG00000006267, ENSSSCG00000017542, ENSSSCG00000000035, ENSSSCG00000033608, ENSSSCG00000008097, ENSSSCG00000023660, ENSSSCG00000001563, ENSSSCG00000000034	2.18365	1	1	0.997925
GOTERM_BP_DIRECT	GO:0045070~positive regulation of viral genome replication	6	0.0684171	ENSSSCG00000003964, ENSSSCG00000001554, ENSSSCG00000012089, ENSSSCG00000027444, ENSSSCG00000024975, ENSSSCG00000006543	2.66132	1	1	0.997925
GOTERM_BP_DIRECT	GO:0051123~RNA polymerase II transcriptional preinitiation complex assembly	6	0.0684171	ENSSSCG00000028310, ENSSSCG00000020842, ENSSSCG00000006000, ENSSSCG00000028168, ENSSSCG00000034153, ENSSSCG00000001533	2.66132	1	1	0.997925
GOTERM_BP_DIRECT	GO:0050908~detection of light stimulus involved in visual perception	5	0.0684676	ENSSSCG00000021897, ENSSSCG00000051830, ENSSSCG00000006823, ENSSSCG00000026537, ENSSSCG00000035972	3.13096	1	1	0.997925
KEGG_PATHWAY	ssc04371:Apelin signaling pathway	20	0.0691138	ENSSSCG00000007056, ENSSSCG00000006482, ENSSSCG00000016726, ENSSSCG00000029275, ENSSSCG00000029094, ENSSSCG00000011141, ENSSSCG00000031513, ENSSSCG00000013771, ENSSSCG00000001518, ENSSSCG00000017101, ENSSSCG00000037583, ENSSSCG00000017670, ENSSSCG00000031717, ENSSSCG00000003413, ENSSSCG00000006824, ENSSSCG00000002315, ENSSSCG00000002655, ENSSSCG00000007669, ENSSSCG00000046439, ENSSSCG00000025698	1.50581	1	0.44827	0.434519
UP_KW_PTM	KW-0301~Gamma-carboxyglutamic acid	5	0.0691626	ENSSSCG00000009558, ENSSSCG00000037697, ENSSSCG00000009565, ENSSSCG00000029503, ENSSSCG00000055767	3.092	0.874876	0.296411	0.25689
INTERPRO	IPR036857:Thyroglobulin_1_sf	5	0.0692213	ENSSSCG00000058216, ENSSSCG00000017472, ENSSSCG00000016728, ENSSSCG00000010283, ENSSSCG00000002314	3.12005	1	1	0.9919
INTERPRO	IPR011489:EMI_domain	5	0.0692213	ENSSSCG00000006463, ENSSSCG00000022290, ENSSSCG00000058972, ENSSSCG00000024678, ENSSSCG00000007678	3.12005	1	1	0.9919
INTERPRO	IPR000716:Thyroglobulin_1	5	0.0692213	ENSSSCG00000058216, ENSSSCG00000017472, ENSSSCG00000016728, ENSSSCG00000010283, ENSSSCG00000002314	3.12005	1	1	0.9919
GOTERM_MF_DIRECT	GO:0001733~galactosylceramide sulfotransferase activity	3	0.0692651	ENSSSCG00000063392, ENSSSCG00000007648, ENSSSCG00000034101	6.56085	1	1	0.99451
GOTERM_MF_DIRECT	GO:0001653~peptide receptor activity	3	0.0692651	ENSSSCG00000006572, ENSSSCG00000025345, ENSSSCG00000026724	6.56085	1	1	0.99451
GOTERM_MF_DIRECT	GO:0015254~glycerol channel activity	3	0.0692651	ENSSSCG00000006551, ENSSSCG00000040513, ENSSSCG00000010992	6.56085	1	1	0.99451
INTERPRO	IPR020067:Frizzled_dom	6	0.0692956	ENSSSCG00000038089, ENSSSCG00000029838, ENSSSCG00000006052, ENSSSCG00000032151, ENSSSCG00000033001, ENSSSCG00000005456	2.65204	1	1	0.9919
INTERPRO	IPR036790:Frizzled_dom_sf	6	0.0692956	ENSSSCG00000038089, ENSSSCG00000029838, ENSSSCG00000006052, ENSSSCG00000032151, ENSSSCG00000033001, ENSSSCG00000005456	2.65204	1	1	0.9919
INTERPRO	IPR002919:TIL_dom	6	0.0692956	ENSSSCG00000012835, ENSSSCG00000007674, ENSSSCG00000055670, ENSSSCG00000023728, ENSSSCG00000033382, ENSSSCG00000033452, ENSSSCG00000040035	2.65204	1	1	0.9919
INTERPRO	IPR016137:RGS	8	0.0694154	ENSSSCG00000004075, ENSSSCG00000053520, ENSSSCG00000006461, ENSSSCG00000006262, ENSSSCG00000037241, ENSSSCG00000009562, ENSSSCG00000032416, ENSSSCG00000040300	2.17603	1	1	0.9919
GOTERM_CC_DIRECT	GO:0016324~apical plasma membrane	34	0.0702854	ENSSSCG00000007466, ENSSSCG00000007861, ENSSSCG00000006552, ENSSSCG00000002450, ENSSSCG00000030361, ENSSSCG00000006052, ENSSSCG00000011103, ENSSSCG00000012852, ENSSSCG00000027628, ENSSSCG00000031717, ENSSSCG00000002902, ENSSSCG00000007859, ENSSSCG00000001553, ENSSSCG00000006845, ENSSSCG00000062134, ENSSSCG00000027206, ENSSSCG00000028694, ENSSSCG00000015538, ENSSSCG00000034639, ENSSSCG00000031944,…	1.34109	1	1	0.997372
UP_SEQ_FEATURE	DOMAIN:Homeobox	29	0.0712127	ENSSSCG00000034627, ENSSSCG00000002490, ENSSSCG00000028064, ENSSSCG00000009232, ENSSSCG00000028237, ENSSSCG00000021586, ENSSSCG00000008720, ENSSSCG00000061856, ENSSSCG00000035968, ENSSSCG00000010666, ENSSSCG00000008308, ENSSSCG00000031924, ENSSSCG00000017537, ENSSSCG00000017539, ENSSSCG00000037663, ENSSSCG00000017538, ENSSSCG00000032558, ENSSSCG00000017533, ENSSSCG00000016883, ENSSSCG00000017532,…	1.38063	1	1	0.995448
KEGG_PATHWAY	ssc00790:Folate biosynthesis	7	0.071363	ENSSSCG00000002285, ENSSSCG00000058443, ENSSSCG00000063387, ENSSSCG00000008309, ENSSSCG00000062058, ENSSSCG00000021122, ENSSSCG00000011147	2.34615	1	0.44827	0.434519
KEGG_PATHWAY	ssc05170:Human immunodeficiency virus 1 infection	29	0.0715031	ENSSSCG00000003460, ENSSSCG00000016958, ENSSSCG00000005163, ENSSSCG00000025593, ENSSSCG00000055846, ENSSSCG00000011141, ENSSSCG00000031513, ENSSSCG00000012974, ENSSSCG00000052950, ENSSSCG00000001518, ENSSSCG00000021203, ENSSSCG00000037583, ENSSSCG00000021504, ENSSSCG00000017670, ENSSSCG00000001516, ENSSSCG00000003413, ENSSSCG00000006824, ENSSSCG00000001556, ENSSSCG00000021145, ENSSSCG00000009556,…	1.37586	1	0.44827	0.434519
UP_SEQ_FEATURE	DOMAIN:Glucagon / GIP / secretin / VIP family	3	0.0719076	ENSSSCG00000004078, ENSSSCG00000026330, ENSSSCG00000040951	6.42707	1	1	0.995448
UP_SEQ_FEATURE	DOMAIN:VWFD	7	0.072422	ENSSSCG00000012835, ENSSSCG00000007674, ENSSSCG00000055670, ENSSSCG00000023728, ENSSSCG00000052122, ENSSSCG00000033382, ENSSSCG00000033452, ENSSSCG00000040035	2.3432	1	1	0.995448
SMART	SM00430:HOLI	10	0.0726022	ENSSSCG00000036933, ENSSSCG00000001539, ENSSSCG00000017475, ENSSSCG00000010814, ENSSSCG00000035969, ENSSSCG00000036033, ENSSSCG00000038220, ENSSSCG00000005588, ENSSSCG00000024975, ENSSSCG00000005589	1.90885	1	1	0.987705
GOTERM_BP_DIRECT	GO:0006556~S-adenosylmethionine biosynthetic process	3	0.072707	ENSSSCG00000017024, ENSSSCG00000021229, ENSSSCG00000022300	6.38716	1	1	0.997925
GOTERM_BP_DIRECT	GO:0015793~glycerol transport	3	0.072707	ENSSSCG00000006551, ENSSSCG00000040513, ENSSSCG00000010992	6.38716	1	1	0.997925
GOTERM_BP_DIRECT	GO:0019885~antigen processing and presentation of endogenous peptide antigen via MHC class I	3	0.072707	ENSSSCG00000001507, ENSSSCG00000025593, ENSSSCG00000043413	6.38716	1	1	0.997925
SMART	SM00044:CYCc	6	0.0727265	ENSSSCG00000017101, ENSSSCG00000006572, ENSSSCG00000016726, ENSSSCG00000031717, ENSSSCG00000025345, ENSSSCG00000026724	2.60298	1	1	0.987705
INTERPRO	IPR031106:C/EBP	3	0.0731825	ENSSSCG00000034207, ENSSSCG00000002867, ENSSSCG00000002866	6.3649	1	1	0.9919
INTERPRO	IPR009729:Gal-3-0_sulfotransfrase	3	0.0731825	ENSSSCG00000063392, ENSSSCG00000007648, ENSSSCG00000034101	6.3649	1	1	0.9919
UP_KW_BIOLOGICAL_PROCESS	KW-0819~tRNA processing	10	0.0734055	ENSSSCG00000011190, ENSSSCG00000008619, ENSSSCG00000006869, ENSSSCG00000000158, ENSSSCG00000039598, ENSSSCG00000013744, ENSSSCG00000017104, ENSSSCG00000009741, ENSSSCG00000036852, ENSSSCG00000033873	1.90962	0.999973	0.920714	0.920714
UP_SEQ_FEATURE	DNA_BIND:Homeobox	29	0.0743624	ENSSSCG00000034627, ENSSSCG00000002490, ENSSSCG00000028064, ENSSSCG00000009232, ENSSSCG00000028237, ENSSSCG00000021586, ENSSSCG00000008720, ENSSSCG00000061856, ENSSSCG00000035968, ENSSSCG00000010666, ENSSSCG00000008308, ENSSSCG00000031924, ENSSSCG00000017537, ENSSSCG00000017539, ENSSSCG00000037663, ENSSSCG00000017538, ENSSSCG00000032558, ENSSSCG00000017533, ENSSSCG00000016883, ENSSSCG00000017532,…	1.37452	1	1	0.995448
GOTERM_CC_DIRECT	GO:0031985~Golgi cisterna	4	0.0748298	ENSSSCG00000005518, ENSSSCG00000002455, ENSSSCG00000002458, ENSSSCG00000015135	3.91571	1	1	0.997372
GOTERM_CC_DIRECT	GO:0005764~lysosome	28	0.0749373	ENSSSCG00000004133, ENSSSCG00000012999, ENSSSCG00000029411, ENSSSCG00000012837, ENSSSCG00000012970, ENSSSCG00000039214, ENSSSCG00000010281, ENSSSCG00000001459, ENSSSCG00000022659, ENSSSCG00000027865, ENSSSCG00000040889, ENSSSCG00000001770, ENSSSCG00000006488, ENSSSCG00000031288, ENSSSCG00000031144, ENSSSCG00000008229, ENSSSCG00000036431, ENSSSCG00000002859, ENSSSCG00000040793, ENSSSCG00000017200,…	1.38307	1	1	0.997372
INTERPRO	IPR001846:VWF_type-D	7	0.0752066	ENSSSCG00000012835, ENSSSCG00000007674, ENSSSCG00000055670, ENSSSCG00000023728, ENSSSCG00000052122, ENSSSCG00000033382, ENSSSCG00000033452, ENSSSCG00000040035	2.32054	1	1	0.9919
GOTERM_MF_DIRECT	GO:0016758~transferase activity, transferring hexosyl groups	7	0.0755968	ENSSSCG00000002283, ENSSSCG00000010800, ENSSSCG00000001503, ENSSSCG00000038200, ENSSSCG00000005518, ENSSSCG00000014887, ENSSSCG00000030269	2.31949	1	1	0.99451
UP_SEQ_FEATURE	DOMAIN:Bcl-2 Bcl-2 homology region 1-3	4	0.0757971	ENSSSCG00000040010, ENSSSCG00000032684, ENSSSCG00000001516, ENSSSCG00000038708	3.89519	1	1	0.995448
SMART	SM00921:MHC_II_beta	7	0.0759589	ENSSSCG00000001459, ENSSSCG00000001458, ENSSSCG00000061450, ENSSSCG00000001455, ENSSSCG00000001457, ENSSSCG00000031336, ENSSSCG00000061569	2.30379	1	1	0.987705
GOTERM_CC_DIRECT	GO:0005657~replication fork	6	0.076178	ENSSSCG00000023955, ENSSSCG00000023978, ENSSSCG00000007496, ENSSSCG00000028877, ENSSSCG00000012973, ENSSSCG00000017950	2.58437	1	1	0.997372
GOTERM_BP_DIRECT	GO:0006633~fatty acid biosynthetic process	9	0.0766662	ENSSSCG00000005164, ENSSSCG00000030033, ENSSSCG00000007858, ENSSSCG00000007857, ENSSSCG00000026453, ENSSSCG00000028620, ENSSSCG00000000031, ENSSSCG00000035238, ENSSSCG00000040631	1.99599	1	1	0.997925
GOTERM_BP_DIRECT	GO:0007613~memory	9	0.0766662	ENSSSCG00000001518, ENSSSCG00000005167, ENSSSCG00000004839, ENSSSCG00000007056, ENSSSCG00000026793, ENSSSCG00000026330, ENSSSCG00000002315, ENSSSCG00000002452, ENSSSCG00000006545	1.99599	1	1	0.997925
GOTERM_BP_DIRECT	GO:0007189~adenylate cyclase-activating G-protein coupled receptor signaling pathway	19	0.0768858	ENSSSCG00000009745, ENSSSCG00000004078, ENSSSCG00000031144, ENSSSCG00000005591, ENSSSCG00000026330, ENSSSCG00000016726, ENSSSCG00000007491, ENSSSCG00000013775, ENSSSCG00000030511, ENSSSCG00000013771, ENSSSCG00000013782, ENSSSCG00000013773, ENSSSCG00000017101, ENSSSCG00000031717, ENSSSCG00000026422, ENSSSCG00000010629, ENSSSCG00000004139, ENSSSCG00000005457, ENSSSCG00000021146	1.5094	1	1	0.997925
GOTERM_BP_DIRECT	GO:0035493~SNARE complex assembly	4	0.0769268	ENSSSCG00000015482, ENSSSCG00000034868, ENSSSCG00000062938, ENSSSCG00000001977	3.87101	1	1	0.997925
GOTERM_BP_DIRECT	GO:0006629~lipid metabolic process	20	0.0769882	ENSSSCG00000010657, ENSSSCG00000008228, ENSSSCG00000029212, ENSSSCG00000030033, ENSSSCG00000008229, ENSSSCG00000030262, ENSSSCG00000010658, ENSSSCG00000010659, ENSSSCG00000017978, ENSSSCG00000014970, ENSSSCG00000017642, ENSSSCG00000017981, ENSSSCG00000007859, ENSSSCG00000007858, ENSSSCG00000007857, ENSSSCG00000026453, ENSSSCG00000006569, ENSSSCG00000022464, ENSSSCG00000040631, ENSSSCG00000029744	1.48885	1	1	0.997925
GOTERM_BP_DIRECT	GO:0051649~establishment of localization in cell	14	0.0771037	ENSSSCG00000011713, ENSSSCG00000011768, ENSSSCG00000009601, ENSSSCG00000005167, ENSSSCG00000016742, ENSSSCG00000016472, ENSSSCG00000004839, ENSSSCG00000024569, ENSSSCG00000040177, ENSSSCG00000006979, ENSSSCG00000040513, ENSSSCG00000020671, ENSSSCG00000029468, ENSSSCG00000008103	1.65593	1	1	0.997925
KEGG_PATHWAY	ssc04930:Type II diabetes mellitus	9	0.0771135	ENSSSCG00000021203, ENSSSCG00000016958, ENSSSCG00000030361, ENSSSCG00000003413, ENSSSCG00000013754, ENSSSCG00000034763, ENSSSCG00000016751, ENSSSCG00000015543, ENSSSCG00000007665	1.98959	1	0.474321	0.459771
INTERPRO	IPR017977:ZP_dom_CS	4	0.0776059	ENSSSCG00000007851, ENSSSCG00000007861, ENSSSCG00000055670, ENSSSCG00000023728, ENSSSCG00000007859	3.85751	1	1	0.9919
GOTERM_MF_DIRECT	GO:0003729~mRNA binding	27	0.0787006	ENSSSCG00000034227, ENSSSCG00000032464, ENSSSCG00000032583, ENSSSCG00000011769, ENSSSCG00000017626, ENSSSCG00000038505, ENSSSCG00000032424, ENSSSCG00000016379, ENSSSCG00000006809, ENSSSCG00000002905, ENSSSCG00000007917, ENSSSCG00000002869, ENSSSCG00000001531, ENSSSCG00000005996, ENSSSCG00000011710, ENSSSCG00000023041, ENSSSCG00000010626, ENSSSCG00000013759, ENSSSCG00000022708, ENSSSCG00000017477,…	1.3861	1	1	0.99451
UP_SEQ_FEATURE	COMPBIAS:Basic residues	79	0.0788364	ENSSSCG00000009744, ENSSSCG00000009748, ENSSSCG00000027057, ENSSSCG00000032242, ENSSSCG00000006471, ENSSSCG00000016956, ENSSSCG00000036248, ENSSSCG00000017962, ENSSSCG00000033653, ENSSSCG00000044141, ENSSSCG00000004847, ENSSSCG00000009473, ENSSSCG00000002865, ENSSSCG00000001137, ENSSSCG00000041356, ENSSSCG00000029744, ENSSSCG00000056180, ENSSSCG00000030177, ENSSSCG00000007674, ENSSSCG00000037847,…	1.18686	1	1	0.995448
UP_KW_DOMAIN	KW-0735~Signal-anchor	27	0.0790281	ENSSSCG00000007465, ENSSSCG00000021805, ENSSSCG00000030269, ENSSSCG00000033412, ENSSSCG00000013010, ENSSSCG00000002306, ENSSSCG00000011195, ENSSSCG00000005518, ENSSSCG00000023662, ENSSSCG00000002283, ENSSSCG00000010800, ENSSSCG00000008524, ENSSSCG00000033425, ENSSSCG00000008227, ENSSSCG00000007497, ENSSSCG00000007671, ENSSSCG00000024494, ENSSSCG00000009738, ENSSSCG00000017951, ENSSSCG00000034059,…	1.38305	0.891694	0.553357	0.553357
UP_KW_MOLECULAR_FUNCTION	KW-0223~Dioxygenase	10	0.0791279	ENSSSCG00000017980, ENSSSCG00000029464, ENSSSCG00000023920, ENSSSCG00000017981, ENSSSCG00000002910, ENSSSCG00000038660, ENSSSCG00000028879, ENSSSCG00000017978, ENSSSCG00000026449, ENSSSCG00000003433	1.88689	0.999634	0.936444	0.936444
UP_KW_BIOLOGICAL_PROCESS	KW-0072~Autophagy	10	0.0800621	ENSSSCG00000006894, ENSSSCG00000008359, ENSSSCG00000032919, ENSSSCG00000062938, ENSSSCG00000033033, ENSSSCG00000028902, ENSSSCG00000002655, ENSSSCG00000003464, ENSSSCG00000006588, ENSSSCG00000009742	1.87725	0.99999	0.920714	0.920714
GOTERM_CC_DIRECT	GO:0005771~multivesicular body	7	0.0802139	ENSSSCG00000007851, ENSSSCG00000007542, ENSSSCG00000010995, ENSSSCG00000004140, ENSSSCG00000001457, ENSSSCG00000029324, ENSSSCG00000009555	2.28416	1	1	0.997372
UP_SEQ_FEATURE	CROSSLNK:Glycyl lysine isopeptide (Lys-Gly) (interchain with G-Cter in SUMO1); alternate	5	0.0803013	ENSSSCG00000017473, ENSSSCG00000006496, ENSSSCG00000001543, ENSSSCG00000006874, ENSSSCG00000031169	2.97549	1	1	0.995448
INTERPRO	IPR000742:EGF-like_dom	35	0.0810753	ENSSSCG00000017349, ENSSSCG00000031536, ENSSSCG00000033894, ENSSSCG00000034126, ENSSSCG00000058417, ENSSSCG00000012971, ENSSSCG00000017204, ENSSSCG00000016381, ENSSSCG00000001536, ENSSSCG00000023728, ENSSSCG00000000029, ENSSSCG00000007859, ENSSSCG00000008101, ENSSSCG00000003950, ENSSSCG00000024678, ENSSSCG00000002322, ENSSSCG00000060458, ENSSSCG00000029503, ENSSSCG00000003410, ENSSSCG00000009558,…	1.31662	1	1	0.9919
KEGG_PATHWAY	ssc05012:Parkinson disease	34	0.0817117	ENSSSCG00000009601, ENSSSCG00000003460, ENSSSCG00000054196, ENSSSCG00000029077, ENSSSCG00000033295, ENSSSCG00000039535, ENSSSCG00000022919, ENSSSCG00000011141, ENSSSCG00000017489, ENSSSCG00000011764, ENSSSCG00000017544, ENSSSCG00000002907, ENSSSCG00000011003, ENSSSCG00000037754, ENSSSCG00000001518, ENSSSCG00000039285, ENSSSCG00000006824, ENSSSCG00000003434, ENSSSCG00000020671, ENSSSCG00000008466,…	1.31814	1	0.493296	0.478165
GOTERM_BP_DIRECT	GO:0007064~mitotic sister chromatid cohesion	5	0.0817478	ENSSSCG00000006014, ENSSSCG00000003949, ENSSSCG00000013008, ENSSSCG00000010625, ENSSSCG00000047247	2.95702	1	1	0.997925
UP_SEQ_FEATURE	TRANSMEM:Helical; Signal-anchor for type II membrane protein	7	0.0818532	ENSSSCG00000002283, ENSSSCG00000007465, ENSSSCG00000007497, ENSSSCG00000063392, ENSSSCG00000021933, ENSSSCG00000005518, ENSSSCG00000009561	2.2722	1	1	0.995448
UP_KW_DOMAIN	KW-0175~Coiled coil	238	0.0819788	ENSSSCG00000004132, ENSSSCG00000011106, ENSSSCG00000013767, ENSSSCG00000013768, ENSSSCG00000027374, ENSSSCG00000036089, ENSSSCG00000021706, ENSSSCG00000022919, ENSSSCG00000017445, ENSSSCG00000011103, ENSSSCG00000033135, ENSSSCG00000014970, ENSSSCG00000013761, ENSSSCG00000034347, ENSSSCG00000002866, ENSSSCG00000033260, ENSSSCG00000049158, ENSSSCG00000001532, ENSSSCG00000027921, ENSSSCG00000001771,…	1.08823	0.900683	0.553357	0.553357
INTERPRO	IPR031259:ILBP	5	0.0826248	ENSSSCG00000006472, ENSSSCG00000036971, ENSSSCG00000011664, ENSSSCG00000063249, ENSSSCG00000011663	2.94671	1	1	0.9919
INTERPRO	IPR000463:Fatty_acid-bd	5	0.0826248	ENSSSCG00000006472, ENSSSCG00000036971, ENSSSCG00000011664, ENSSSCG00000063249, ENSSSCG00000011663	2.94671	1	1	0.9919
GOTERM_CC_DIRECT	GO:0030496~midbody	20	0.0829348	ENSSSCG00000006014, ENSSSCG00000009746, ENSSSCG00000010995, ENSSSCG00000013779, ENSSSCG00000005150, ENSSSCG00000015667, ENSSSCG00000017645, ENSSSCG00000036975, ENSSSCG00000059879, ENSSSCG00000021203, ENSSSCG00000016370, ENSSSCG00000002307, ENSSSCG00000026323, ENSSSCG00000006824, ENSSSCG00000006559, ENSSSCG00000007647, ENSSSCG00000028924, ENSSSCG00000002298, ENSSSCG00000007853, ENSSSCG00000008467	1.4751	1	1	0.997372
UP_KW_LIGAND	KW-0186~Copper	10	0.0848761	ENSSSCG00000011700, ENSSSCG00000016486, ENSSSCG00000002916, ENSSSCG00000033382, ENSSSCG00000033608, ENSSSCG00000032857, ENSSSCG00000033452, ENSSSCG00000028814, ENSSSCG00000040035, ENSSSCG00000025468	1.85018	0.975892	1	1
GOTERM_MF_DIRECT	GO:0042605~peptide antigen binding	7	0.0850378	ENSSSCG00000001459, ENSSSCG00000025593, ENSSSCG00000001458, ENSSSCG00000001457, ENSSSCG00000001456, ENSSSCG00000031336, ENSSSCG00000001453	2.25127	1	1	0.99451
KEGG_PATHWAY	ssc04940:Type I diabetes mellitus	9	0.0851409	ENSSSCG00000008090, ENSSSCG00000001979, ENSSSCG00000001459, ENSSSCG00000001455, ENSSSCG00000059880, ENSSSCG00000001457, ENSSSCG00000001456, ENSSSCG00000039214, ENSSSCG00000001453	1.94814	1	0.504653	0.489173
GOTERM_CC_DIRECT	GO:0005794~Golgi apparatus	84	0.0856927	ENSSSCG00000031871, ENSSSCG00000010858, ENSSSCG00000017206, ENSSSCG00000023807, ENSSSCG00000031513, ENSSSCG00000013007, ENSSSCG00000030303, ENSSSCG00000016484, ENSSSCG00000022358, ENSSSCG00000030906, ENSSSCG00000021745, ENSSSCG00000002306, ENSSSCG00000011195, ENSSSCG00000063189, ENSSSCG00000001773, ENSSSCG00000002667, ENSSSCG00000001457, ENSSSCG00000001533, ENSSSCG00000021145, ENSSSCG00000026954,…	1.17319	1	1	0.997372
INTERPRO	IPR001828:ANF_lig-bd_rcpt	8	0.086357	ENSSSCG00000015131, ENSSSCG00000006572, ENSSSCG00000000614, ENSSSCG00000025345, ENSSSCG00000001523, ENSSSCG00000039973, ENSSSCG00000026724, ENSSSCG00000030565	2.06989	1	1	0.9919
UP_KW_BIOLOGICAL_PROCESS	KW-0235~DNA replication	8	0.0875858	ENSSSCG00000023978, ENSSSCG00000012997, ENSSSCG00000010858, ENSSSCG00000017471, ENSSSCG00000013742, ENSSSCG00000032180, ENSSSCG00000003861, ENSSSCG00000016753	2.06061	0.999997	0.929757	0.929757
INTERPRO	IPR009003:Peptidase_S1_PA	21	0.0878291	ENSSSCG00000054068, ENSSSCG00000009558, ENSSSCG00000057971, ENSSSCG00000036013, ENSSSCG00000037475, ENSSSCG00000029370, ENSSSCG00000036577, ENSSSCG00000015049, ENSSSCG00000016478, ENSSSCG00000016484, ENSSSCG00000022568, ENSSSCG00000001979, ENSSSCG00000016485, ENSSSCG00000021867, ENSSSCG00000001978, ENSSSCG00000059880, ENSSSCG00000003459, ENSSSCG00000003458, ENSSSCG00000029612, ENSSSCG00000003410,…	1.44657	1	1	0.9919
GOTERM_CC_DIRECT	GO:0005770~late endosome	15	0.0888546	ENSSSCG00000006464, ENSSSCG00000036926, ENSSSCG00000012837, ENSSSCG00000056684, ENSSSCG00000036431, ENSSSCG00000015557, ENSSSCG00000029094, ENSSSCG00000033135, ENSSSCG00000002859, ENSSSCG00000010281, ENSSSCG00000006836, ENSSSCG00000001532, ENSSSCG00000002298, ENSSSCG00000002452, ENSSSCG00000008312	1.58356	1	1	0.997372
UP_SEQ_FEATURE	DOMAIN:Guanylate cyclase	6	0.0890035	ENSSSCG00000017101, ENSSSCG00000006572, ENSSSCG00000016726, ENSSSCG00000031717, ENSSSCG00000025345, ENSSSCG00000026724	2.47195	1	1	0.995448
GOTERM_MF_DIRECT	GO:0004653~polypeptide N-acetylgalactosaminyltransferase activity	5	0.0890591	ENSSSCG00000008524, ENSSSCG00000002306, ENSSSCG00000011195, ENSSSCG00000009738, ENSSSCG00000021805	2.87757	1	1	0.99451
GOTERM_MF_DIRECT	GO:0003682~chromatin binding	42	0.0893329	ENSSSCG00000006014, ENSSSCG00000005166, ENSSSCG00000040905, ENSSSCG00000029059, ENSSSCG00000011001, ENSSSCG00000008619, ENSSSCG00000015667, ENSSSCG00000032505, ENSSSCG00000011762, ENSSSCG00000017473, ENSSSCG00000007818, ENSSSCG00000022318, ENSSSCG00000035460, ENSSSCG00000023727, ENSSSCG00000017251, ENSSSCG00000001498, ENSSSCG00000021363, ENSSSCG00000000522, ENSSSCG00000001511, ENSSSCG00000008464,…	1.26867	1	1	0.99451
GOTERM_MF_DIRECT	GO:0031994~insulin-like growth factor I binding	4	0.0897907	ENSSSCG00000058216, ENSSSCG00000017472, ENSSSCG00000016728, ENSSSCG00000017204	3.64492	1	1	0.99451
GOTERM_MF_DIRECT	GO:0043548~phosphatidylinositol 3-kinase binding	4	0.0897907	ENSSSCG00000006465, ENSSSCG00000034763, ENSSSCG00000002918, ENSSSCG00000007665	3.64492	1	1	0.99451
GOTERM_BP_DIRECT	GO:0032467~positive regulation of cytokinesis	6	0.0908291	ENSSSCG00000017471, ENSSSCG00000010912, ENSSSCG00000039973, ENSSSCG00000028924, ENSSSCG00000006864, ENSSSCG00000032842	2.4566	1	1	0.997925
KEGG_PATHWAY	ssc04972:Pancreatic secretion	15	0.0908525	ENSSSCG00000007056, ENSSSCG00000016726, ENSSSCG00000010658, ENSSSCG00000010659, ENSSSCG00000036013, ENSSSCG00000011694, ENSSSCG00000010660, ENSSSCG00000017951, ENSSSCG00000016478, ENSSSCG00000001518, ENSSSCG00000017101, ENSSSCG00000031717, ENSSSCG00000027898, ENSSSCG00000003459, ENSSSCG00000040951	1.57425	1	0.528892	0.512668
GOTERM_CC_DIRECT	GO:0005576~extracellular region	123	0.0912122	ENSSSCG00000010657, ENSSSCG00000010658, ENSSSCG00000012837, ENSSSCG00000010659, ENSSSCG00000037697, ENSSSCG00000055846, ENSSSCG00000013765, ENSSSCG00000033894, ENSSSCG00000030303, ENSSSCG00000035436, ENSSSCG00000016754, ENSSSCG00000057745, ENSSSCG00000040188, ENSSSCG00000016364, ENSSSCG00000001536, ENSSSCG00000023728, ENSSSCG00000061442, ENSSSCG00000063223, ENSSSCG00000003431, ENSSSCG00000025468,…	1.13398	1	1	0.997372
UP_KW_CELLULAR_COMPONENT	KW-0333~Golgi apparatus	36	0.0916902	ENSSSCG00000007466, ENSSSCG00000037816, ENSSSCG00000006871, ENSSSCG00000007465, ENSSSCG00000008359, ENSSSCG00000003461, ENSSSCG00000034288, ENSSSCG00000013007, ENSSSCG00000013005, ENSSSCG00000033412, ENSSSCG00000011662, ENSSSCG00000005518, ENSSSCG00000005514, ENSSSCG00000002287, ENSSSCG00000021145, ENSSSCG00000002283, ENSSSCG00000010800, ENSSSCG00000007872, ENSSSCG00000033425, ENSSSCG00000008227,…	1.29382	0.994955	0.560329	0.529765
INTERPRO	IPR029787:Nucleotide_cyclase	6	0.0919426	ENSSSCG00000017101, ENSSSCG00000006572, ENSSSCG00000016726, ENSSSCG00000031717, ENSSSCG00000025345, ENSSSCG00000026724	2.44804	1	1	0.9919
INTERPRO	IPR001054:A/G_cyclase	6	0.0919426	ENSSSCG00000017101, ENSSSCG00000006572, ENSSSCG00000016726, ENSSSCG00000031717, ENSSSCG00000025345, ENSSSCG00000026724	2.44804	1	1	0.9919
INTERPRO	IPR003591:Leu-rich_rpt_typical-subtyp	26	0.0922338	ENSSSCG00000030485, ENSSSCG00000016957, ENSSSCG00000039516, ENSSSCG00000034883, ENSSSCG00000013762, ENSSSCG00000002927, ENSSSCG00000006867, ENSSSCG00000005613, ENSSSCG00000025126, ENSSSCG00000000760, ENSSSCG00000040919, ENSSSCG00000011216, ENSSSCG00000012843, ENSSSCG00000032297, ENSSSCG00000011717, ENSSSCG00000010628, ENSSSCG00000008749, ENSSSCG00000030511, ENSSSCG00000000916, ENSSSCG00000000917,…	1.3722	1	1	0.9919
INTERPRO	IPR014001:Helicase_ATP-bd	16	0.0925568	ENSSSCG00000025293, ENSSSCG00000008756, ENSSSCG00000016745, ENSSSCG00000008619, ENSSSCG00000013776, ENSSSCG00000017957, ENSSSCG00000017665, ENSSSCG00000023978, ENSSSCG00000022915, ENSSSCG00000030408, ENSSSCG00000028735, ENSSSCG00000021363, ENSSSCG00000021384, ENSSSCG00000028225, ENSSSCG00000024444, ENSSSCG00000028018	1.54301	1	1	0.9919
UP_KW_LIGAND	KW-0464~Manganese	19	0.0925645	ENSSSCG00000002294, ENSSSCG00000007465, ENSSSCG00000008524, ENSSSCG00000026793, ENSSSCG00000009738, ENSSSCG00000016726, ENSSSCG00000021805, ENSSSCG00000035454, ENSSSCG00000015669, ENSSSCG00000017101, ENSSSCG00000002306, ENSSSCG00000011195, ENSSSCG00000038200, ENSSSCG00000002868, ENSSSCG00000005518, ENSSSCG00000004845, ENSSSCG00000000158, ENSSSCG00000003463, ENSSSCG00000028225	1.46473	0.983085	1	1
SMART	SM00356:ZnF_C3H1	9	0.0927465	ENSSSCG00000017201, ENSSSCG00000035162, ENSSSCG00000002426, ENSSSCG00000008096, ENSSSCG00000008099, ENSSSCG00000013744, ENSSSCG00000011720, ENSSSCG00000033653, ENSSSCG00000028304	1.90885	1	1	0.987705
GOTERM_BP_DIRECT	GO:0035264~multicellular organism growth	13	0.092777	ENSSSCG00000008468, ENSSSCG00000011704, ENSSSCG00000016734, ENSSSCG00000012089, ENSSSCG00000017202, ENSSSCG00000017950, ENSSSCG00000017475, ENSSSCG00000004849, ENSSSCG00000026818, ENSSSCG00000002428, ENSSSCG00000003413, ENSSSCG00000023971, ENSSSCG00000028304	1.64748	1	1	0.997925
GOTERM_BP_DIRECT	GO:0016042~lipid catabolic process	13	0.092777	ENSSSCG00000010657, ENSSSCG00000007056, ENSSSCG00000027266, ENSSSCG00000057970, ENSSSCG00000010658, ENSSSCG00000010659, ENSSSCG00000010660, ENSSSCG00000012841, ENSSSCG00000001559, ENSSSCG00000001552, ENSSSCG00000029744, ENSSSCG00000037090, ENSSSCG00000001551	1.64748	1	1	0.997925
GOTERM_CC_DIRECT	GO:0044322~endoplasmic reticulum quality control compartment	4	0.0931271	ENSSSCG00000039740, ENSSSCG00000027057, ENSSSCG00000062839, ENSSSCG00000056684	3.5894	1	1	0.997372
GOTERM_BP_DIRECT	GO:0001558~regulation of cell growth	7	0.0940364	ENSSSCG00000058216, ENSSSCG00000017472, ENSSSCG00000003419, ENSSSCG00000010912, ENSSSCG00000003413, ENSSSCG00000032505, ENSSSCG00000006499	2.19167	1	1	0.997925
SMART	SM00211:TY	5	0.0942248	ENSSSCG00000058216, ENSSSCG00000017472, ENSSSCG00000016728, ENSSSCG00000010283, ENSSSCG00000002314	2.80714	1	1	0.987705
UP_SEQ_FEATURE	DOMAIN:PA	4	0.0942965	ENSSSCG00000007671, ENSSSCG00000013010, ENSSSCG00000027459, ENSSSCG00000015566	3.57059	1	1	0.995448
UP_SEQ_FEATURE	DOMAIN:Ricin B lectin	5	0.0945279	ENSSSCG00000008524, ENSSSCG00000002306, ENSSSCG00000011195, ENSSSCG00000009738, ENSSSCG00000021805	2.81889	1	1	0.995448
GOTERM_MF_DIRECT	GO:0097602~cullin family protein binding	6	0.0945779	ENSSSCG00000042960, ENSSSCG00000033506, ENSSSCG00000005150, ENSSSCG00000002467, ENSSSCG00000007854, ENSSSCG00000026536	2.42995	1	1	0.99451
UP_KW_MOLECULAR_FUNCTION	KW-0694~RNA-binding	41	0.0954744	ENSSSCG00000006497, ENSSSCG00000010858, ENSSSCG00000026064, ENSSSCG00000029275, ENSSSCG00000011769, ENSSSCG00000033295, ENSSSCG00000008619, ENSSSCG00000010990, ENSSSCG00000013744, ENSSSCG00000017626, ENSSSCG00000032424, ENSSSCG00000033653, ENSSSCG00000016379, ENSSSCG00000006809, ENSSSCG00000002905, ENSSSCG00000035162, ENSSSCG00000002426, ENSSSCG00000007917, ENSSSCG00000030408, ENSSSCG00000028735,…	1.26265	0.999934	0.936444	0.936444
GOTERM_MF_DIRECT	GO:0001227~transcriptional repressor activity, RNA polymerase II transcription regulatory region sequence-specific binding	37	0.0955479	ENSSSCG00000032464, ENSSSCG00000050131, ENSSSCG00000002490, ENSSSCG00000010911, ENSSSCG00000021490, ENSSSCG00000002908, ENSSSCG00000010994, ENSSSCG00000037215, ENSSSCG00000035876, ENSSSCG00000013761, ENSSSCG00000016754, ENSSSCG00000012850, ENSSSCG00000001539, ENSSSCG00000024970, ENSSSCG00000040944, ENSSSCG00000008720, ENSSSCG00000057358, ENSSSCG00000007499, ENSSSCG00000027361, ENSSSCG00000036933,…	1.2844	1	1	0.99451
GOTERM_BP_DIRECT	GO:0046039~GTP metabolic process	4	0.0956627	ENSSSCG00000039285, ENSSSCG00000009746, ENSSSCG00000006824, ENSSSCG00000029539	3.54842	1	1	0.997925
GOTERM_BP_DIRECT	GO:0031018~endocrine pancreas development	4	0.0956627	ENSSSCG00000027628, ENSSSCG00000008208, ENSSSCG00000026330, ENSSSCG00000017251	3.54842	1	1	0.997925
GOTERM_BP_DIRECT	GO:0006893~Golgi to plasma membrane transport	5	0.0961899	ENSSSCG00000000985, ENSSSCG00000007460, ENSSSCG00000001977, ENSSSCG00000027324, ENSSSCG00000008310	2.80139	1	1	0.997925
GOTERM_BP_DIRECT	GO:0008053~mitochondrial fusion	5	0.0961899	ENSSSCG00000038938, ENSSSCG00000039285, ENSSSCG00000040010, ENSSSCG00000003434, ENSSSCG00000007723	2.80139	1	1	0.997925
KEGG_PATHWAY	ssc04150:mTOR signaling pathway	21	0.0962203	ENSSSCG00000028694, ENSSSCG00000029169, ENSSSCG00000016958, ENSSSCG00000006263, ENSSSCG00000006054, ENSSSCG00000006052, ENSSSCG00000017206, ENSSSCG00000033001, ENSSSCG00000031513, ENSSSCG00000033278, ENSSSCG00000021203, ENSSSCG00000000759, ENSSSCG00000029838, ENSSSCG00000017670, ENSSSCG00000003413, ENSSSCG00000049630, ENSSSCG00000040889, ENSSSCG00000024045, ENSSSCG00000007646, ENSSSCG00000009742,…	1.42609	1	0.544117	0.527426
SMART	SM00315:RGS	8	0.0963138	ENSSSCG00000004075, ENSSSCG00000053520, ENSSSCG00000006461, ENSSSCG00000006262, ENSSSCG00000037241, ENSSSCG00000009562, ENSSSCG00000032416, ENSSSCG00000040300	2.00932	1	1	0.987705
INTERPRO	IPR000539:Frizzled/Smoothened_7TM	4	0.0964822	ENSSSCG00000029838, ENSSSCG00000006052, ENSSSCG00000004139, ENSSSCG00000033001	3.53606	1	1	0.9919
KEGG_PATHWAY	ssc04933:AGE-RAGE signaling pathway in diabetic complications	15	0.0968061	ENSSSCG00000007056, ENSSSCG00000016958, ENSSSCG00000030361, ENSSSCG00000012981, ENSSSCG00000039214, ENSSSCG00000038774, ENSSSCG00000031513, ENSSSCG00000014387, ENSSSCG00000022447, ENSSSCG00000021203, ENSSSCG00000008090, ENSSSCG00000001556, ENSSSCG00000044700, ENSSSCG00000025698, ENSSSCG00000006862	1.55851	1	0.544117	0.527426
SMART	SM00013:LRRNT	10	0.097371	ENSSSCG00000011216, ENSSSCG00000000915, ENSSSCG00000011717, ENSSSCG00000008749, ENSSSCG00000027114, ENSSSCG00000030511, ENSSSCG00000000916, ENSSSCG00000000917, ENSSSCG00000000918, ENSSSCG00000000760	1.8008	1	1	0.987705
GOTERM_MF_DIRECT	GO:0070324~thyroid hormone binding	3	0.0977284	ENSSSCG00000035969, ENSSSCG00000036033, ENSSSCG00000001770	5.46738	1	1	0.99451
GOTERM_MF_DIRECT	GO:0015204~urea transmembrane transporter activity	3	0.0977284	ENSSSCG00000006551, ENSSSCG00000040513, ENSSSCG00000010992	5.46738	1	1	0.99451
GOTERM_MF_DIRECT	GO:0042809~vitamin D receptor binding	3	0.0977284	ENSSSCG00000028168, ENSSSCG00000038220, ENSSSCG00000001533	5.46738	1	1	0.99451
GOTERM_MF_DIRECT	GO:0047023~androsterone dehydrogenase activity	3	0.0977284	ENSSSCG00000058443, ENSSSCG00000062058, ENSSSCG00000011147	5.46738	1	1	0.99451
GOTERM_MF_DIRECT	GO:0050786~RAGE receptor binding	3	0.0977284	ENSSSCG00000038991, ENSSSCG00000032857, ENSSSCG00000006578	5.46738	1	1	0.99451
GOTERM_MF_DIRECT	GO:0051379~epinephrine binding	3	0.0977284	ENSSSCG00000008703, ENSSSCG00000010629, ENSSSCG00000012851	5.46738	1	1	0.99451
UP_SEQ_FEATURE	DOMAIN:Helicase ATP-binding	16	0.0977788	ENSSSCG00000025293, ENSSSCG00000008756, ENSSSCG00000016745, ENSSSCG00000008619, ENSSSCG00000013776, ENSSSCG00000017957, ENSSSCG00000017665, ENSSSCG00000023978, ENSSSCG00000022915, ENSSSCG00000030408, ENSSSCG00000028735, ENSSSCG00000021363, ENSSSCG00000021384, ENSSSCG00000028225, ENSSSCG00000024444, ENSSSCG00000028018	1.53025	1	1	0.995448
INTERPRO	IPR033116:TRYPSIN_SER	16	0.0981761	ENSSSCG00000054068, ENSSSCG00000009558, ENSSSCG00000036013, ENSSSCG00000037475, ENSSSCG00000029370, ENSSSCG00000015049, ENSSSCG00000016478, ENSSSCG00000022568, ENSSSCG00000001979, ENSSSCG00000021867, ENSSSCG00000001978, ENSSSCG00000059880, ENSSSCG00000003459, ENSSSCG00000003458, ENSSSCG00000003410, ENSSSCG00000029503	1.5291	1	1	0.9919
SMART	SM00020:Tryp_SPc	21	0.0981858	ENSSSCG00000054068, ENSSSCG00000009558, ENSSSCG00000057971, ENSSSCG00000036013, ENSSSCG00000037475, ENSSSCG00000029370, ENSSSCG00000036577, ENSSSCG00000015049, ENSSSCG00000016478, ENSSSCG00000016484, ENSSSCG00000022568, ENSSSCG00000001979, ENSSSCG00000016485, ENSSSCG00000021867, ENSSSCG00000001978, ENSSSCG00000059880, ENSSSCG00000003459, ENSSSCG00000003458, ENSSSCG00000029612, ENSSSCG00000003410,…	1.42149	1	1	0.987705
SMART	SM00165:UBA	7	0.0987438	ENSSSCG00000006553, ENSSSCG00000010987, ENSSSCG00000011765, ENSSSCG00000003461, ENSSSCG00000003438, ENSSSCG00000035037, ENSSSCG00000006500	2.15516	1	1	0.987705
SMART	SM00216:VWD	7	0.0987438	ENSSSCG00000012835, ENSSSCG00000007674, ENSSSCG00000055670, ENSSSCG00000023728, ENSSSCG00000052122, ENSSSCG00000033382, ENSSSCG00000033452, ENSSSCG00000040035	2.15516	1	1	0.987705
INTERPRO	IPR019787:Znf_PHD-finger	12	0.0992426	ENSSSCG00000029464, ENSSSCG00000020803, ENSSSCG00000002895, ENSSSCG00000021363, ENSSSCG00000032505, ENSSSCG00000001511, ENSSSCG00000006898, ENSSSCG00000012995, ENSSSCG00000014882, ENSSSCG00000010994, ENSSSCG00000029723, ENSSSCG00000005510	1.67497	1	1	0.9919

## Sheet: Table S9
Table S9 The colocalized tissue-gene-traits pairs (posterior probability 4 > 0.75) with GWAS meta-analysis
Trait_name	Lead_SNP	Tissue_name	Gene_id	Poterior_probability_4
NMSP	2_142778423_G_A	Muscle	ENSSSCG00000044155	0.82031
NMSP	3_25678720_A_T	Liver	ENSSSCG00000007849	0.768379
NMSP	3_25678720_A_T	Muscle	ENSSSCG00000026453	0.83557
NMSP	3_25678720_A_T	Testis	ENSSSCG00000007839	0.762228
NMSP	3_25678720_A_T	Testis	ENSSSCG00000035000	0.814548
NMSP	3_25678720_A_T	Testis	ENSSSCG00000031876	0.770347
NMSP	3_57787967_T_C	Lung	ENSSSCG00000025106	0.884158
NMSP	3_57787967_T_C	Muscle	ENSSSCG00000025106	0.873203
NMSP	5_68388434_A_G	Colon	ENSSSCG00000035218	0.787527
NMSP	5_68388434_A_G	Large	ENSSSCG00000035218	0.856098
NMSP	5_68388434_A_G	Small	ENSSSCG00000023976	0.96249
NMSP	6_71361052_G_A	Lung	ENSSSCG00000003403	0.754783
NMSP	7_29585502_G_A	Liver	ENSSSCG00000001532	0.820175
NMSP	7_29585502_G_A	Synovial	ENSSSCG00000001535	0.770365
NMSP	7_29585502_G_A	Uterus	ENSSSCG00000001531	0.798932
NMSP	7_31342235_A_G	Embryo	ENSSSCG00000001523	0.769921
NMSP	7_31342235_A_G	Muscle	ENSSSCG00000001573	0.776934
NSP	2_14268060_G_A	Blood	ENSSSCG00000013246	0.761159
NSP	2_14268060_G_A	Muscle	ENSSSCG00000013246	0.816869
NSP	2_142778735_A_G	Muscle	ENSSSCG00000044155	0.860678
NSP	3_57787967_T_C	Lung	ENSSSCG00000025106	0.868746
NSP	3_57787967_T_C	Muscle	ENSSSCG00000025106	0.855095
NSP	4_93517704_A_C	Brain	ENSSSCG00000006480	0.93212
NSP	4_93517704_A_C	Large	ENSSSCG00000006480	0.843945
NSP	4_93517704_A_C	Liver	ENSSSCG00000006480	0.910756
NSP	4_93517704_A_C	Muscle	ENSSSCG00000006480	0.910995
NSP	4_93517704_A_C	Small	ENSSSCG00000006480	0.851406
NSP	4_96011751_C_A	Embryo	ENSSSCG00000006546	0.826646
NSP	4_96011751_C_A	Small	ENSSSCG00000006578	0.89701
NSP	4_96011751_C_A	Testis	ENSSSCG00000006519	0.930694
NSP	5_12601260_G_A	Muscle	ENSSSCG00000000158	0.969426
NSP	5_68388434_A_G	Large	ENSSSCG00000035218	0.809918
NSP	5_68388434_A_G	Small	ENSSSCG00000023976	0.944263
NSP	7_115873602_C_A	Liver	ENSSSCG00000002496	0.90502
NSP	7_29585502_G_A	Liver	ENSSSCG00000001532	0.814791
NSP	7_29585502_G_A	Uterus	ENSSSCG00000001531	0.786992
NSP	7_31342235_A_G	Muscle	ENSSSCG00000001567	0.756087
NSP	7_31342235_A_G	Muscle	ENSSSCG00000001573	0.906494
SEMVOL	10_13845784_G_T	Brain	ENSSSCG00000042067	0.861241
SEMVOL	10_13845784_G_T	Duodenum	ENSSSCG00000010855	0.856619
SEMVOL	10_13845784_G_T	Heart	ENSSSCG00000010855	0.893896
SEMVOL	10_13845784_G_T	Hypothalamus	ENSSSCG00000042067	0.778416
SEMVOL	10_13845784_G_T	Hypothalamus	ENSSSCG00000038188	0.92474
SEMVOL	10_13845784_G_T	Macrophage	ENSSSCG00000034972	0.995388
SEMVOL	10_13845784_G_T	Testis	ENSSSCG00000010855	0.976066
SEMVOL	10_13845784_G_T	Testis	ENSSSCG00000032299	0.991342
SEMVOL	10_13845784_G_T	Uterus	ENSSSCG00000038646	0.955456
SEMVOL	10_13845784_G_T	Uterus	ENSSSCG00000010855	0.902433
SEMVOL	10_13845784_G_T	Uterus	ENSSSCG00000010866	0.76903
SEMVOL	10_20299206_C_G	Muscle	ENSSSCG00000032380	0.890769
SEMVOL	12_18702168_T_G	Muscle	ENSSSCG00000020744	0.789534
SEMVOL	13_207854528_G_A	Liver	ENSSSCG00000030696	0.763748
SEMVOL	15_139803078_C_A	Uterus	ENSSSCG00000016349	0.756324
SEMVOL	16_31138565_T_C	Blood	ENSSSCG00000016885	0.819433
SEMVOL	16_31138565_T_C	Blood	ENSSSCG00000043835	0.831352
SEMVOL	16_31138565_T_C	Blood	ENSSSCG00000016884	0.82732
SEMVOL	16_31138565_T_C	Liver	ENSSSCG00000016885	0.778956
SEMVOL	16_31138565_T_C	Liver	ENSSSCG00000016887	0.809639
SEMVOL	16_31138565_T_C	Muscle	ENSSSCG00000016892	0.843514
SEMVOL	16_31138565_T_C	Muscle	ENSSSCG00000016893	0.773273
SEMVOL	17_51359123_C_A	Blood	ENSSSCG00000030108	0.818862
SEMVOL	17_51359123_C_A	Muscle	ENSSSCG00000007469	0.796358
SEMVOL	2_65672512_G_A	Embryo	ENSSSCG00000031299	0.918712
SEMVOL	2_65672512_G_A	Muscle	ENSSSCG00000013742	0.955419
SEMVOL	2_65672512_G_A	Small	ENSSSCG00000013751	0.932207
SEMVOL	7_24918081_T_C	Small	ENSSSCG00000043413	0.764843
SEMVOL	7_24918081_T_C	Uterus	ENSSSCG00000001455	0.833547
SEMVOL	7_74581442_G_A	Liver	ENSSSCG00000028443	0.758784
SEMVOL	8_2714474_G_A	Fetal	ENSSSCG00000008694	0.854649
SEMVOL	8_2714474_G_A	Frontal	ENSSSCG00000008691	0.802554
SEMVOL	8_2714474_G_A	Muscle	ENSSSCG00000032633	0.836471
SEMVOL	9_12622321_G_A	Muscle	ENSSSCG00000014884	0.891905
SPABR	11_77015141_A_C	Heart	ENSSSCG00000033732	0.774764
SPABR	11_77015141_A_C	Testis	ENSSSCG00000033732	0.947991
SPABR	11_77839029_C_T	Blood	ENSSSCG00000009556	0.762211
SPABR	11_77839029_C_T	Heart	ENSSSCG00000033732	0.771312
SPABR	11_77839029_C_T	Testis	ENSSSCG00000033732	0.947033
SPCON	10_33947801_A_G	Colon	ENSSSCG00000023807	0.771046
SPCON	10_33947801_A_G	Large	ENSSSCG00000023807	0.768996
SPCON	10_65231161_G_A	Small	ENSSSCG00000011145	0.791808
SPCON	1_22426494_G_A	Testis	ENSSSCG00000004139	0.965114
SPCON	13_206381000_A_G	Adipose	ENSSSCG00000037061	0.787919
SPCON	13_206381000_A_G	Blastocyst	ENSSSCG00000029627	0.784789
SPCON	13_206381000_A_G	Blood	ENSSSCG00000037061	0.926337
SPCON	13_206381000_A_G	Brain	ENSSSCG00000037061	0.79853
SPCON	13_206381000_A_G	Muscle	ENSSSCG00000037061	0.779996
SPCON	2_142778527_G_C	Cartilage	ENSSSCG00000021414	0.898395
SPCON	2_142778527_G_C	Cartilage	ENSSSCG00000036961	0.913829
SPCON	2_142778527_G_C	Ileum	ENSSSCG00000036961	0.953182
SPCON	2_142778527_G_C	Liver	ENSSSCG00000021414	0.98266
SPCON	2_142778527_G_C	Liver	ENSSSCG00000031533	0.803394
SPCON	2_142778527_G_C	Spleen	ENSSSCG00000036961	0.838342
SPCON	2_142778527_G_C	Synovial	ENSSSCG00000021414	0.979246
SPCON	2_142778527_G_C	Synovial	ENSSSCG00000036961	0.969051
SPCON	2_142778527_G_C	Synovial	ENSSSCG00000027852	0.967723
SPCON	2_142778527_G_C	Uterus	ENSSSCG00000036961	0.93895
SPCON	3_25907004_G_A	Small	ENSSSCG00000026686	0.786545
SPCON	3_25907004_G_A	Testis	ENSSSCG00000007839	0.829257
SPCON	3_25907004_G_A	Testis	ENSSSCG00000035000	0.879613
SPCON	3_25907004_G_A	Testis	ENSSSCG00000007850	0.844053
SPCON	3_8325978_T_G	Blood	ENSSSCG00000007646	0.990728
SPCON	3_8325978_T_G	Blood	ENSSSCG00000007649	0.792244
SPCON	3_8325978_T_G	Frontal	ENSSSCG00000007646	0.801886
SPCON	3_8325978_T_G	Muscle	ENSSSCG00000034893	0.820007
SPCON	5_11266041_T_C	Blood	ENSSSCG00000000144	0.791092
SPCON	5_11266041_T_C	Muscle	ENSSSCG00000000142	0.909541
SPCON	7_110310230_C_T	Fetal	ENSSSCG00000002427	0.790589
SPCON	7_110310230_C_T	Muscle	ENSSSCG00000002427	0.770438
SPMOT	2_6923710_A_G	Blastocyst	ENSSSCG00000034387	0.825305
SPMOT	2_6923710_A_G	Embryo	ENSSSCG00000013001	0.773457
SPMOT	2_6923710_A_G	Jejunum	ENSSSCG00000012996	0.846913
SPMOT	2_6923710_A_G	Liver	ENSSSCG00000012997	0.960815
SPMOT	3_26261164_G_C	Testis	ENSSSCG00000035000	0.819122
SPMOT	3_26295366_G_A	Testis	ENSSSCG00000035000	0.837749
SPMOT	3_26295366_G_A	Testis	ENSSSCG00000047810	0.764077
SPMOT	4_110595345_C_G	Brain	ENSSSCG00000006823	0.786681
SPMOT	4_110595345_C_G	Fetal	ENSSSCG00000006821	0.927484
SPMOT	4_110595345_C_G	Hypothalamus	ENSSSCG00000006821	0.77814
SPMOT	7_114169434_C_A	Muscle	ENSSSCG00000040253	0.842956
SPMOT	7_21338693_T_C	Cartilage	ENSSSCG00000001229	0.79136
SPMOT	7_21338693_T_C	Muscle	ENSSSCG00000001372	0.820836

## Sheet: Table S10
Table S10 The significant tissue-gene-traits pairs derived from TWAS of GWAS meta-analysis
Trait_name	Tissue_name	Gene_id	Effect_size	Zscore	Pvalue
NMSP	Adipose	ENSSSCG00000029843	-24.8751	-4.19714	2.70311e-05
NMSP	Adipose	ENSSSCG00000008808	-6.166	-4.11071	3.94439e-05
NMSP	Adipose	ENSSSCG00000039372	-5.12277	3.96191	7.4353e-05
NMSP	Adipose	ENSSSCG00000010446	-29.0387	-3.9134	9.10038e-05
NMSP	Adipose	ENSSSCG00000003109	42.8963	3.89681	9.74676e-05
NMSP	Adipose	ENSSSCG00000013282	-11.4079	-3.88832	0.000100938
NMSP	Adipose	ENSSSCG00000017393	-11.1266	-3.85733	0.00011463
NMSP	Adipose	ENSSSCG00000024621	-9.1325	-3.78329	0.000154769
NMSP	Adipose	ENSSSCG00000001024	-23.6995	3.77488	0.000160086
NMSP	Adipose	ENSSSCG00000026781	83.4711	3.57664	0.000348043
NMSP	Artery	ENSSSCG00000028197	-104.523	-3.5379	0.000403318
NMSP	Blastocyst	ENSSSCG00000010456	27.2467	4.23827	2.25248e-05
NMSP	Blastocyst	ENSSSCG00000006294	59.4518	-3.47446	0.000511883
NMSP	Blastomere	ENSSSCG00000003098	-43.7653	3.54922	0.000386371
NMSP	Blastomere	ENSSSCG00000048408	183.09	3.13203	0.00173601
NMSP	Blood	ENSSSCG00000008808	-23.8902	-7.85576	3.97341e-15
NMSP	Blood	ENSSSCG00000016517	-8.59017	6.07286	1.25653e-09
NMSP	Blood	ENSSSCG00000024361	28.2397	4.74451	2.09014e-06
NMSP	Blood	ENSSSCG00000032852	8.38159	4.5021	6.72864e-06
NMSP	Blood	ENSSSCG00000044312	9.51585	4.46916	7.85291e-06
NMSP	Blood	ENSSSCG00000026900	12.0107	4.30822	1.64573e-05
NMSP	Blood	ENSSSCG00000038367	-7.13765	3.9161	8.99922e-05
NMSP	Blood	ENSSSCG00000021917	56.1877	-3.81162	0.00013806
NMSP	Brain	ENSSSCG00000005131	-2.09942	6.49131	8.50921e-11
NMSP	Brain	ENSSSCG00000003106	-0.906013	-5.45225	4.97356e-08
NMSP	Brain	ENSSSCG00000022192	-15.6982	-4.96112	7.0089e-07
NMSP	Brain	ENSSSCG00000016571	-2.64609	-4.91216	9.0079e-07
NMSP	Brain	ENSSSCG00000015772	7.90461	-4.62769	3.69758e-06
NMSP	Brain	ENSSSCG00000015842	18.9977	4.31166	1.6203e-05
NMSP	Brain	ENSSSCG00000030413	3.52673	4.27446	1.91599e-05
NMSP	Brain	ENSSSCG00000003018	7.04925	4.14831	3.34933e-05
NMSP	Brain	ENSSSCG00000022324	-8.4599	3.942	8.08063e-05
NMSP	Brain	ENSSSCG00000013226	2.03716	-3.92159	8.79654e-05
NMSP	Brain	ENSSSCG00000036748	-68.6604	-3.84285	0.000121614
NMSP	Brain	ENSSSCG00000045794	-389.527	-3.7493	0.000177331
NMSP	Brain	ENSSSCG00000030485	16.0292	3.74306	0.00018179
NMSP	Brain	ENSSSCG00000016549	16.6322	-3.72777	0.00019318
NMSP	Cartilage	ENSSSCG00000012055	17.9892	4.02345	5.7352e-05
NMSP	Cartilage	ENSSSCG00000008307	94.2143	-3.52671	0.000420753
NMSP	Colon	ENSSSCG00000003404	13.2788	3.55613	0.000376356
NMSP	Duodenum	ENSSSCG00000000952	7.21897	3.77059	0.000162864
NMSP	Embryo	ENSSSCG00000021353	-70.503	-6.54783	5.83806e-11
NMSP	Embryo	ENSSSCG00000011997	-27.4857	4.75063	2.02783e-06
NMSP	Embryo	ENSSSCG00000001731	8.85179	-4.06125	4.88103e-05
NMSP	Embryo	ENSSSCG00000008443	-35.6015	3.76919	0.000163775
NMSP	Embryo	ENSSSCG00000032741	-3.88688	3.41158	0.000645884
NMSP	Frontal_cortex	ENSSSCG00000002241	8.98121	3.85558	0.000115456
NMSP	Frontal_cortex	ENSSSCG00000027988	-4.99449	-3.54334	0.000395095
NMSP	Frontal_cortex	ENSSSCG00000008169	106.849	3.40516	0.000661244
NMSP	Heart	ENSSSCG00000005131	-12.4417	-4.2969	1.73204e-05
NMSP	Heart	ENSSSCG00000007056	-38.7502	3.72724	0.000193588
NMSP	Heart	ENSSSCG00000006480	-61.887	-3.35819	0.000784554
NMSP	Hypothalamus	ENSSSCG00000028197	284.751	4.04545	5.22235e-05
NMSP	Hypothalamus	ENSSSCG00000051640	-3.33267	-3.76897	0.000163922
NMSP	Hypothalamus	ENSSSCG00000009926	-5.31203	-3.56543	0.000363266
NMSP	Ileum	ENSSSCG00000037639	-27.9666	4.96965	6.70752e-07
NMSP	Ileum	ENSSSCG00000031856	-19.66	4.44946	8.60873e-06
NMSP	Ileum	ENSSSCG00000010780	-10.8299	4.29438	1.7518e-05
NMSP	Ileum	ENSSSCG00000011892	-27.121	4.17017	3.04378e-05
NMSP	Ileum	ENSSSCG00000033500	29.143	4.04393	5.25635e-05
NMSP	Ileum	ENSSSCG00000011160	0.597489	3.97743	6.96644e-05
NMSP	Ileum	ENSSSCG00000003134	0.892495	3.85412	0.000116148
NMSP	Ileum	ENSSSCG00000002682	49.8551	3.68113	0.000232203
NMSP	Ileum	ENSSSCG00000003061	124.893	-3.55994	0.000370945
NMSP	Jejunum	ENSSSCG00000027447	-20.4415	4.27701	1.89422e-05
NMSP	Jejunum	ENSSSCG00000039175	-5.95938	3.8532	0.000116586
NMSP	Jejunum	ENSSSCG00000032141	5.72389	-3.4809	0.000499735
NMSP	Kidney	ENSSSCG00000000475	6.65192	3.40849	0.000653233
NMSP	Large_intestine	ENSSSCG00000004573	-53.5267	3.37372	0.000741604
NMSP	Liver	ENSSSCG00000027439	36.7087	-6.98587	2.83087e-12
NMSP	Liver	ENSSSCG00000022324	-9.91032	-5.70864	1.13885e-08
NMSP	Liver	ENSSSCG00000032942	-0.213914	-4.88638	1.02707e-06
NMSP	Liver	ENSSSCG00000005959	-22.202	-4.69159	2.71083e-06
NMSP	Liver	ENSSSCG00000011740	-4.678	4.58415	4.55836e-06
NMSP	Liver	ENSSSCG00000022222	25.0344	4.23574	2.27799e-05
NMSP	Liver	ENSSSCG00000038806	14.617	4.14848	3.34693e-05
NMSP	Liver	ENSSSCG00000021353	-629.544	4.1382	3.50041e-05
NMSP	Liver	ENSSSCG00000004674	7.63267	4.12388	3.72548e-05
NMSP	Liver	ENSSSCG00000039085	4.15901	4.06057	4.89529e-05
NMSP	Liver	ENSSSCG00000003386	227.728	3.88152	0.000103807
NMSP	Liver	ENSSSCG00000009373	68.5299	3.84041	0.000122831
NMSP	Liver	ENSSSCG00000001520	-138.008	-3.79219	0.000149322
NMSP	Liver	ENSSSCG00000036569	138.296	3.72599	0.000194551
NMSP	Lung	ENSSSCG00000040272	-32.0791	-15.2465	1.73606e-52
NMSP	Lung	ENSSSCG00000009379	-4.98808	6.27594	3.47517e-10
NMSP	Lung	ENSSSCG00000001554	17.1636	4.22125	2.42951e-05
NMSP	Lung	ENSSSCG00000001493	-0.861188	4.08955	4.3221e-05
NMSP	Lung	ENSSSCG00000034101	-44.1438	-3.83446	0.000125839
NMSP	Lymph_node	ENSSSCG00000005965	9.51584	-5.63023	1.79968e-08
NMSP	Lymph_node	ENSSSCG00000008646	1.84619	4.05319	5.05234e-05
NMSP	Lymph_node	ENSSSCG00000001539	109.28	-3.0706	0.0021363
NMSP	Lymph_node	ENSSSCG00000003483	31.5958	3.00136	0.00268778
NMSP	Macrophage	ENSSSCG00000038772	2.47696	4.28524	1.82543e-05
NMSP	Macrophage	ENSSSCG00000038253	0.978413	4.16614	3.09807e-05
NMSP	Macrophage	ENSSSCG00000004300	0.165624	3.52987	0.00041577
NMSP	Milk	ENSSSCG00000007056	44.3169	-5.1584	2.49065e-07
NMSP	Milk	ENSSSCG00000033160	1.32097	-4.32308	1.53864e-05
NMSP	Milk	ENSSSCG00000004140	15.1304	4.06194	4.86668e-05
NMSP	Milk	ENSSSCG00000014184	6.74826	-3.78372	0.000154503
NMSP	Milk	ENSSSCG00000036748	2.28415	3.49913	0.000466787
NMSP	Milk	ENSSSCG00000015362	-1.798	3.44753	0.00056573
NMSP	Morula	ENSSSCG00000024621	0.514176	4.25631	2.07832e-05
NMSP	Muscle	ENSSSCG00000001554	10.3854	7.54673	4.4631e-14
NMSP	Muscle	ENSSSCG00000009281	-112.105	5.31153	1.08711e-07
NMSP	Muscle	ENSSSCG00000007492	14.5897	5.26672	1.38884e-07
NMSP	Muscle	ENSSSCG00000010759	16.3896	5.22275	1.76289e-07
NMSP	Muscle	ENSSSCG00000008176	60.8563	-5.05283	4.35303e-07
NMSP	Muscle	ENSSSCG00000030425	-10.4743	-4.89772	9.69556e-07
NMSP	Muscle	ENSSSCG00000040386	-12.9681	-4.71645	2.39993e-06
NMSP	Muscle	ENSSSCG00000005006	5.74085	4.70315	2.56177e-06
NMSP	Muscle	ENSSSCG00000003046	29.7388	4.69868	2.61852e-06
NMSP	Muscle	ENSSSCG00000022538	-2.05338	-4.57497	4.76293e-06
NMSP	Muscle	ENSSSCG00000036132	6.62533	4.55826	5.15791e-06
NMSP	Muscle	ENSSSCG00000027389	-72.7714	4.46682	7.93912e-06
NMSP	Muscle	ENSSSCG00000003088	-23.1047	4.30671	1.65702e-05
NMSP	Muscle	ENSSSCG00000020837	-44.3557	-4.30595	1.66268e-05
NMSP	Muscle	ENSSSCG00000038879	98.595	4.23206	2.31565e-05
NMSP	Muscle	ENSSSCG00000035729	12.0657	4.22931	2.3441e-05
NMSP	Muscle	ENSSSCG00000007056	-7738.47	-4.12389	3.72527e-05
NMSP	Muscle	ENSSSCG00000015695	7.28722	4.09209	4.27511e-05
NMSP	Muscle	ENSSSCG00000015840	50.6856	-3.96194	7.43446e-05
NMSP	Muscle	ENSSSCG00000041625	38.4069	-3.88108	0.000103996
NMSP	Muscle	ENSSSCG00000003470	11.3327	-3.77411	0.000160578
NMSP	Ovary	ENSSSCG00000001513	0.583977	-3.51951	0.000432339
NMSP	Ovary	ENSSSCG00000021588	9.51212	3.48958	0.000483783
NMSP	Pituitary	ENSSSCG00000004334	-5.66243	-3.8437	0.000121195
NMSP	Pituitary	ENSSSCG00000002802	79.7786	-3.75469	0.000173555
NMSP	Pituitary	ENSSSCG00000010445	501.854	-3.68123	0.000232112
NMSP	Placenta	ENSSSCG00000042693	0.0674327	13.453	2.95813e-41
NMSP	Placenta	ENSSSCG00000021353	56.6064	3.61449	0.000300936
NMSP	Placenta	ENSSSCG00000031072	43.2149	3.47947	0.000502406
NMSP	Placenta	ENSSSCG00000008878	-8.32771	-3.14053	0.00168644
NMSP	Placenta	ENSSSCG00000038221	9.83099	3.13292	0.00173076
NMSP	Small_intestine	ENSSSCG00000015917	23.334	5.40079	6.63464e-08
NMSP	Small_intestine	ENSSSCG00000014092	87.6453	4.91128	9.04816e-07
NMSP	Small_intestine	ENSSSCG00000015690	8.18673	-4.15112	3.30853e-05
NMSP	Small_intestine	ENSSSCG00000034592	-1.57234	-3.78813	0.000151785
NMSP	Small_intestine	ENSSSCG00000010759	-4.62296	3.75667	0.00017219
NMSP	Small_intestine	ENSSSCG00000008170	-6.80995	-3.68905	0.000225091
NMSP	Small_intestine	ENSSSCG00000003078	-65.5433	-3.63561	0.000277325
NMSP	Spleen	ENSSSCG00000009290	-17.2147	4.15415	3.26506e-05
NMSP	Spleen	ENSSSCG00000035058	-9.54302	3.55278	0.000381182
NMSP	Spleen	ENSSSCG00000032852	1093.25	3.3952	0.000685781
NMSP	Synovial_membrane	ENSSSCG00000004263	-15.3962	-5.34587	8.99825e-08
NMSP	Synovial_membrane	ENSSSCG00000003006	-0.00481334	4.70806	2.5009e-06
NMSP	Synovial_membrane	ENSSSCG00000003063	2.60184	4.53949	5.63902e-06
NMSP	Synovial_membrane	ENSSSCG00000008808	7.11309	-4.09788	4.16954e-05
NMSP	Synovial_membrane	ENSSSCG00000001543	-10.1112	-3.81661	0.0001353
NMSP	Synovial_membrane	ENSSSCG00000004565	2.94827	-3.64448	0.000267938
NMSP	Synovial_membrane	ENSSSCG00000003428	-78.5674	-3.53166	0.000412953
NMSP	Testis	ENSSSCG00000032048	6.58031	-8.0862	6.15551e-16
NMSP	Testis	ENSSSCG00000033885	111.687	5.04153	4.61835e-07
NMSP	Testis	ENSSSCG00000009489	-4.01715	-4.92514	8.43019e-07
NMSP	Testis	ENSSSCG00000011627	0.574478	4.4084	1.04138e-05
NMSP	Testis	ENSSSCG00000003377	1.41899	4.28082	1.86205e-05
NMSP	Testis	ENSSSCG00000040984	-1.50417	4.21394	2.50956e-05
NMSP	Testis	ENSSSCG00000034704	-128.824	4.04969	5.12854e-05
NMSP	Testis	ENSSSCG00000036987	5.7961	-4.04619	5.2059e-05
NMSP	Testis	ENSSSCG00000011735	9.62729	4.01724	5.88847e-05
NMSP	Testis	ENSSSCG00000043498	5.39085	-3.82444	0.000131072
NMSP	Testis	ENSSSCG00000015373	22.455	-3.75751	0.000171614
NMSP	Testis	ENSSSCG00000032827	-9.0124	-3.72459	0.000195632
NMSP	Testis	ENSSSCG00000028331	-421.688	-3.65279	0.000259406
NMSP	Uterus	ENSSSCG00000036331	4.52953	-8.65094	5.10773e-18
NMSP	Uterus	ENSSSCG00000010761	8.19191	-4.4423	8.90033e-06
NMSP	Uterus	ENSSSCG00000006303	13.8605	-4.3301	1.49045e-05
NMSP	Uterus	ENSSSCG00000039200	4.13858	4.19613	2.7151e-05
NMSP	Uterus	ENSSSCG00000025287	-43.0109	-3.71361	0.000204326
NMSP	Uterus	ENSSSCG00000001499	102.953	3.69472	0.00022013
NMSP	Uterus	ENSSSCG00000040348	42.6588	-3.66727	0.000245149
NSP	Adipose	ENSSSCG00000029843	-28.7689	-4.62232	3.79474e-06
NSP	Adipose	ENSSSCG00000001024	-21.1283	4.17747	2.9477e-05
NSP	Adipose	ENSSSCG00000039372	-6.21756	4.01494	5.94597e-05
NSP	Adipose	ENSSSCG00000013282	-11.04	-3.92885	8.53535e-05
NSP	Adipose	ENSSSCG00000010446	-30.4564	-3.92653	8.61802e-05
NSP	Adipose	ENSSSCG00000008808	-6.43752	-3.82421	0.000131193
NSP	Adipose	ENSSSCG00000017393	-14.7411	-3.61589	0.000299315
NSP	Adipose	ENSSSCG00000038774	-22.2872	3.57817	0.000346015
NSP	Artery	ENSSSCG00000028197	-116.354	-3.61736	0.000297623
NSP	Blastocyst	ENSSSCG00000010456	29.4125	4.15552	3.24549e-05
NSP	Blastocyst	ENSSSCG00000006294	62.0815	-3.81205	0.000137819
NSP	Blastocyst	ENSSSCG00000001696	17.0338	3.59811	0.000320544
NSP	Blastocyst	ENSSSCG00000027515	111.027	-3.56094	0.000369528
NSP	Blastomere	ENSSSCG00000003098	-46.7167	3.52322	0.000426341
NSP	Blastomere	ENSSSCG00000048408	181.714	2.90547	0.00366699
NSP	Blood	ENSSSCG00000008808	-25.7424	-7.36697	1.7455e-13
NSP	Blood	ENSSSCG00000016517	-10.259	5.7908	7.00535e-09
NSP	Blood	ENSSSCG00000032852	8.20097	4.9567	7.17004e-07
NSP	Blood	ENSSSCG00000024361	29.1516	4.57798	4.69486e-06
NSP	Blood	ENSSSCG00000044312	12.6955	4.22336	2.40687e-05
NSP	Blood	ENSSSCG00000021917	62.3173	-4.03729	5.40715e-05
NSP	Blood	ENSSSCG00000001078	-4.08353	-3.9165	8.98424e-05
NSP	Blood	ENSSSCG00000040325	-12.5048	-3.83779	0.000124148
NSP	Blood	ENSSSCG00000026900	10.4311	3.82197	0.000132391
NSP	Brain	ENSSSCG00000005131	-3.13428	5.90161	3.59979e-09
NSP	Brain	ENSSSCG00000015772	9.75957	-5.3945	6.87138e-08
NSP	Brain	ENSSSCG00000022192	-15.5582	-5.03516	4.77451e-07
NSP	Brain	ENSSSCG00000003106	1.9683	-4.89963	9.60191e-07
NSP	Brain	ENSSSCG00000016571	0.979517	-4.89101	1.00321e-06
NSP	Brain	ENSSSCG00000015842	28.9371	4.62399	3.76436e-06
NSP	Brain	ENSSSCG00000003018	9.11323	4.60186	4.18733e-06
NSP	Brain	ENSSSCG00000030413	4.96406	4.14746	3.3619e-05
NSP	Brain	ENSSSCG00000030485	16.3741	3.93237	8.41118e-05
NSP	Brain	ENSSSCG00000036748	-69.7469	-3.69461	0.000220222
NSP	Cartilage	ENSSSCG00000012055	20.7324	4.23644	2.27095e-05
NSP	Cartilage	ENSSSCG00000008307	93.8059	-3.32111	0.000896591
NSP	Cartilage	ENSSSCG00000007671	-22.1019	-3.11001	0.00187078
NSP	Colon	ENSSSCG00000003404	14.0076	3.85879	0.00011395
NSP	Colon	ENSSSCG00000023666	4.01291	-3.58259	0.000340209
NSP	Duodenum	ENSSSCG00000000952	7.43843	3.45229	0.000555852
NSP	Embryo	ENSSSCG00000021353	-77.4589	-6.52416	6.83832e-11
NSP	Embryo	ENSSSCG00000001731	8.33129	-4.2524	2.11487e-05
NSP	Embryo	ENSSSCG00000032741	-0.880633	3.59879	0.000319706
NSP	Embryo	ENSSSCG00000008443	-39.4458	3.40328	0.00066582
NSP	Fetal_thymus	ENSSSCG00000033919	0.245927	-3.75147	0.000175803
NSP	Frontal_cortex	ENSSSCG00000027988	-6.61065	-3.66803	0.000244429
NSP	Frontal_cortex	ENSSSCG00000002241	9.70912	3.53946	0.00040094
NSP	Frontal_cortex	ENSSSCG00000008169	116.945	3.41593	0.000635652
NSP	Heart	ENSSSCG00000005131	-10.9837	-3.89526	9.80927e-05
NSP	Heart	ENSSSCG00000007056	-41.7492	3.71105	0.000206401
NSP	Heart	ENSSSCG00000006480	-68.749	-3.43782	0.000586412
NSP	Hypothalamus	ENSSSCG00000028197	300.342	3.97686	6.98321e-05
NSP	Hypothalamus	ENSSSCG00000051640	-3.64819	-3.66718	0.000245241
NSP	Hypothalamus	ENSSSCG00000009926	-4.72633	-3.50477	0.000457
NSP	Ileum	ENSSSCG00000031856	-21.4065	4.47601	7.605e-06
NSP	Ileum	ENSSSCG00000037639	-25.5422	4.25721	2.06993e-05
NSP	Ileum	ENSSSCG00000011160	-1.45141	3.94193	8.08276e-05
NSP	Ileum	ENSSSCG00000002682	56.1378	3.86471	0.000111221
NSP	Ileum	ENSSSCG00000033500	28.1621	3.68378	0.000229798
NSP	Ileum	ENSSSCG00000010655	9.59243	3.6708	0.000241791
NSP	Ileum	ENSSSCG00000003134	-1.51303	3.625	0.000288967
NSP	Ileum	ENSSSCG00000020915	-566.478	-3.60209	0.000315669
NSP	Ileum	ENSSSCG00000010780	-11.2028	3.52868	0.000417646
NSP	Ileum	ENSSSCG00000003061	134.546	-3.47743	0.000506241
NSP	Jejunum	ENSSSCG00000027447	-22.9162	4.35625	1.32308e-05
NSP	Jejunum	ENSSSCG00000039175	-7.17578	3.89035	0.0001001
NSP	Jejunum	ENSSSCG00000032141	6.93931	-3.88879	0.000100745
NSP	Jejunum	ENSSSCG00000017006	-13.512	3.6928	0.000221796
NSP	Kidney	ENSSSCG00000000475	7.75302	3.72119	0.000198283
NSP	Kidney	ENSSSCG00000027905	-36.8954	-3.21545	0.0013024
NSP	Liver	ENSSSCG00000027439	38.3693	-6.86704	6.55474e-12
NSP	Liver	ENSSSCG00000022324	-8.96027	-5.28519	1.25571e-07
NSP	Liver	ENSSSCG00000011740	-2.36751	4.82314	1.41315e-06
NSP	Liver	ENSSSCG00000005959	-25.1949	-4.53422	5.78176e-06
NSP	Liver	ENSSSCG00000032942	-4.52895	-4.32076	1.55493e-05
NSP	Liver	ENSSSCG00000003386	270.64	4.27123	1.94394e-05
NSP	Liver	ENSSSCG00000022222	28.0472	4.25644	2.07709e-05
NSP	Liver	ENSSSCG00000001535	-25.2929	-4.14951	3.33184e-05
NSP	Liver	ENSSSCG00000038806	16.6879	4.04143	5.31265e-05
NSP	Liver	ENSSSCG00000021353	-665.035	4.03968	5.35242e-05
NSP	Liver	ENSSSCG00000004262	-17.8415	4.02067	5.80322e-05
NSP	Liver	ENSSSCG00000001520	-157.944	-3.99083	6.58435e-05
NSP	Liver	ENSSSCG00000025152	42.1983	3.98179	6.83978e-05
NSP	Liver	ENSSSCG00000008168	-43.2933	-3.92472	8.68321e-05
NSP	Liver	ENSSSCG00000036569	156.786	3.91232	9.1412e-05
NSP	Liver	ENSSSCG00000004674	8.28321	3.87328	0.000107379
NSP	Liver	ENSSSCG00000039085	2.65254	3.75958	0.000170197
NSP	Liver	ENSSSCG00000009373	71.5916	3.70691	0.000209805
NSP	Lung	ENSSSCG00000040272	-33.6272	-15.4487	7.69904e-54
NSP	Lung	ENSSSCG00000009379	-5.76278	6.74319	1.54949e-11
NSP	Lung	ENSSSCG00000001554	20.289	4.77554	1.79222e-06
NSP	Lung	ENSSSCG00000001493	-3.50738	4.03998	5.34569e-05
NSP	Lung	ENSSSCG00000034101	-46.5007	-3.67665	0.000236315
NSP	Lung	ENSSSCG00000003748	-15.0442	-3.53805	0.0004031
NSP	Lymph_node	ENSSSCG00000005965	9.66574	-5.71682	1.08538e-08
NSP	Lymph_node	ENSSSCG00000008646	2.22472	4.34536	1.39045e-05
NSP	Lymph_node	ENSSSCG00000001539	125.754	-3.25372	0.00113906
NSP	Lymph_node	ENSSSCG00000003483	34.289	3.03011	0.00244467
NSP	Macrophage	ENSSSCG00000038772	3.71286	4.34181	1.41316e-05
NSP	Macrophage	ENSSSCG00000004300	-0.0129473	3.64752	0.000264784
NSP	Macrophage	ENSSSCG00000038253	0.0190403	3.42553	0.000613607
NSP	Milk	ENSSSCG00000007056	47.0764	-5.02189	5.11659e-07
NSP	Milk	ENSSSCG00000033160	1.47106	-4.62864	3.68071e-06
NSP	Milk	ENSSSCG00000004140	16.5816	4.32147	1.54996e-05
NSP	Milk	ENSSSCG00000014184	8.48467	-3.59772	0.000321022
NSP	Morula	ENSSSCG00000024621	-0.0649332	3.15538	0.0016029
NSP	Muscle	ENSSSCG00000001554	6.17185	7.92926	2.2045e-15
NSP	Muscle	ENSSSCG00000008176	67.3192	-5.52427	3.30863e-08
NSP	Muscle	ENSSSCG00000009281	-130.547	5.25252	1.50031e-07
NSP	Muscle	ENSSSCG00000010759	15.7199	4.88836	1.01681e-06
NSP	Muscle	ENSSSCG00000003046	31.5866	4.75846	1.95077e-06
NSP	Muscle	ENSSSCG00000015695	11.8522	4.73576	2.18236e-06
NSP	Muscle	ENSSSCG00000040386	-20.5405	-4.70635	2.52188e-06
NSP	Muscle	ENSSSCG00000005006	8.49506	4.70373	2.55451e-06
NSP	Muscle	ENSSSCG00000030425	-11.173	-4.6917	2.70947e-06
NSP	Muscle	ENSSSCG00000036132	7.21323	4.58879	4.45812e-06
NSP	Muscle	ENSSSCG00000007492	16.8908	4.53172	5.85051e-06
NSP	Muscle	ENSSSCG00000020837	-42.9889	-4.33143	1.48144e-05
NSP	Muscle	ENSSSCG00000003088	-23.8648	4.13194	3.59717e-05
NSP	Muscle	ENSSSCG00000007056	-8210.59	-4.04333	5.26973e-05
NSP	Muscle	ENSSSCG00000022659	84.2637	4.03707	5.41238e-05
NSP	Muscle	ENSSSCG00000015840	56.3897	-4.0251	5.69512e-05
NSP	Muscle	ENSSSCG00000038879	108.585	4.01195	6.02189e-05
NSP	Muscle	ENSSSCG00000003470	14.1528	-3.9614	7.45108e-05
NSP	Muscle	ENSSSCG00000022538	1.25857	-3.90504	9.42104e-05
NSP	Muscle	ENSSSCG00000035729	11.0217	3.87966	0.000104601
NSP	Muscle	ENSSSCG00000027389	-65.6485	3.87097	0.000108403
NSP	Muscle	ENSSSCG00000041625	41.8394	-3.86868	0.000109425
NSP	Muscle	ENSSSCG00000003216	10.5393	3.80822	0.000139973
NSP	Oocyte	ENSSSCG00000032852	-15.9273	3.25197	0.0011461
NSP	Ovary	ENSSSCG00000001513	-0.134453	-3.62784	0.000285798
NSP	Ovary	ENSSSCG00000036494	11.375	3.59142	0.000328879
NSP	Pituitary	ENSSSCG00000004334	-7.83556	-3.85357	0.000116409
NSP	Pituitary	ENSSSCG00000002802	64.5175	-3.84505	0.000120528
NSP	Pituitary	ENSSSCG00000010445	549.317	-3.73106	0.000190673
NSP	Placenta	ENSSSCG00000042693	2.52109	14.0141	1.27756e-44
NSP	Placenta	ENSSSCG00000021353	61.6803	3.60508	0.000312061
NSP	Placenta	ENSSSCG00000038221	10.4674	3.26531	0.00109344
NSP	Placenta	ENSSSCG00000031072	43.5427	3.22085	0.00127811
NSP	Placenta	ENSSSCG00000008878	-8.57689	-3.17917	0.00147698
NSP	Small_intestine	ENSSSCG00000015917	25.087	5.49204	3.97316e-08
NSP	Small_intestine	ENSSSCG00000015690	8.58858	-5.00641	5.54554e-07
NSP	Small_intestine	ENSSSCG00000014092	95.8076	4.87214	1.10394e-06
NSP	Small_intestine	ENSSSCG00000010759	-4.6304	4.30381	1.67887e-05
NSP	Small_intestine	ENSSSCG00000034592	-4.58863	-4.18914	2.80019e-05
NSP	Small_intestine	ENSSSCG00000024313	4.62051	-4.10569	4.03107e-05
NSP	Small_intestine	ENSSSCG00000008170	-10.6653	-4.02538	5.68844e-05
NSP	Small_intestine	ENSSSCG00000009379	-2.71823	-3.64793	0.000264357
NSP	Small_intestine	ENSSSCG00000025294	4.40743	3.57728	0.00034719
NSP	Small_intestine	ENSSSCG00000015053	49.7151	3.57259	0.000353463
NSP	Spleen	ENSSSCG00000009290	-22.9276	4.35773	1.31416e-05
NSP	Spleen	ENSSSCG00000032852	1336.43	3.83858	0.000123749
NSP	Spleen	ENSSSCG00000035058	-3.35387	3.64136	0.000271205
NSP	Synovial_membrane	ENSSSCG00000004263	-15.6771	-5.98777	2.12739e-09
NSP	Synovial_membrane	ENSSSCG00000003006	-1.31705	4.84033	1.29625e-06
NSP	Synovial_membrane	ENSSSCG00000003063	2.61063	4.47411	7.67309e-06
NSP	Synovial_membrane	ENSSSCG00000001543	-11.7552	-4.24446	2.19123e-05
NSP	Synovial_membrane	ENSSSCG00000008808	6.93012	-3.82415	0.000131224
NSP	Synovial_membrane	ENSSSCG00000004565	5.931	-3.78023	0.000156687
NSP	Synovial_membrane	ENSSSCG00000003428	-83.0577	-3.49396	0.000475918
NSP	Synovial_membrane	ENSSSCG00000032887	1.11804	-3.48813	0.000486414
NSP	Testis	ENSSSCG00000032048	7.56746	-8.37443	5.5492e-17
NSP	Testis	ENSSSCG00000033885	137.548	5.19492	2.04803e-07
NSP	Testis	ENSSSCG00000003377	3.24022	4.76848	1.85625e-06
NSP	Testis	ENSSSCG00000011627	1.13284	4.5705	4.86573e-06
NSP	Testis	ENSSSCG00000040984	-2.09336	4.46547	7.98916e-06
NSP	Testis	ENSSSCG00000034704	-122.456	4.33515	1.45658e-05
NSP	Testis	ENSSSCG00000043498	4.52594	-4.26851	1.96783e-05
NSP	Testis	ENSSSCG00000032827	-10.5368	-4.0299	5.58016e-05
NSP	Testis	ENSSSCG00000036987	6.33518	-3.97685	6.98354e-05
NSP	Testis	ENSSSCG00000009489	-2.87515	-3.97492	7.04033e-05
NSP	Testis	ENSSSCG00000015373	25.4717	-3.6828	0.000230684
NSP	Uterus	ENSSSCG00000036331	4.01916	-8.45775	2.72576e-17
NSP	Uterus	ENSSSCG00000039200	4.90019	4.89247	9.95775e-07
NSP	Uterus	ENSSSCG00000006303	13.6654	-4.76838	1.8571e-06
NSP	Uterus	ENSSSCG00000010761	11.0143	-4.20531	2.60723e-05
NSP	Uterus	ENSSSCG00000040348	38.6232	-3.63693	0.000275903
NSP	Uterus	ENSSSCG00000001499	108.473	3.61518	0.000300142
NSP	Uterus	ENSSSCG00000025287	-49.5759	-3.59462	0.000324866
SEMVOL	Adipose	ENSSSCG00000024621	-3.25091	-5.68046	1.34336e-08
SEMVOL	Adipose	ENSSSCG00000034147	-0.199679	-5.48236	4.19687e-08
SEMVOL	Adipose	ENSSSCG00000027327	5.0957	-4.74149	2.12148e-06
SEMVOL	Adipose	ENSSSCG00000001024	5.64609	4.42858	9.48571e-06
SEMVOL	Adipose	ENSSSCG00000005502	-1.3181	-4.1107	3.94466e-05
SEMVOL	Adipose	ENSSSCG00000039372	1.04164	3.64538	0.000266994
SEMVOL	Artery	ENSSSCG00000000800	1.84959	6.6453	3.02606e-11
SEMVOL	Artery	ENSSSCG00000029414	-3.72326	3.37384	0.000741265
SEMVOL	Artery	ENSSSCG00000009959	5.47527	3.30483	0.000950339
SEMVOL	Blastocyst	ENSSSCG00000003015	0.308951	4.97634	6.47985e-07
SEMVOL	Blastocyst	ENSSSCG00000030578	-0.357479	4.50747	6.56057e-06
SEMVOL	Blastocyst	ENSSSCG00000007540	-2.2062	3.51091	0.000446583
SEMVOL	Blood	ENSSSCG00000006267	4.06814	-6.99029	2.74319e-12
SEMVOL	Blood	ENSSSCG00000029119	11.7005	-6.1872	6.12434e-10
SEMVOL	Blood	ENSSSCG00000001078	-3.0862	-5.98515	2.16187e-09
SEMVOL	Blood	ENSSSCG00000026900	0.506735	5.33564	9.52068e-08
SEMVOL	Blood	ENSSSCG00000005437	-0.604131	4.73698	2.16931e-06
SEMVOL	Blood	ENSSSCG00000013722	-1.18142	-4.18021	2.91243e-05
SEMVOL	Blood	ENSSSCG00000037865	-7.43699	4.07275	4.64608e-05
SEMVOL	Blood	ENSSSCG00000003015	27.2533	3.91414	9.07256e-05
SEMVOL	Blood	ENSSSCG00000039709	-2.59543	-3.7757	0.000159556
SEMVOL	Blood	ENSSSCG00000001486	4.31361	-3.73914	0.000184651
SEMVOL	Brain	ENSSSCG00000005131	-0.774245	14.8721	4.99953e-50
SEMVOL	Brain	ENSSSCG00000000920	35.6195	-7.10658	1.18954e-12
SEMVOL	Brain	ENSSSCG00000035915	-1.0286	6.39689	1.58574e-10
SEMVOL	Brain	ENSSSCG00000000925	0.329312	5.42779	5.70562e-08
SEMVOL	Brain	ENSSSCG00000047413	97.6593	5.35895	8.37053e-08
SEMVOL	Brain	ENSSSCG00000023091	4.99626	4.8082	1.52298e-06
SEMVOL	Brain	ENSSSCG00000002697	7.52109	4.71921	2.36764e-06
SEMVOL	Brain	ENSSSCG00000002935	24.9568	-4.70357	2.55651e-06
SEMVOL	Brain	ENSSSCG00000009958	0.2348	-4.64611	3.38246e-06
SEMVOL	Brain	ENSSSCG00000021825	-5.65053	4.40509	1.05742e-05
SEMVOL	Brain	ENSSSCG00000028786	8.70049	4.25159	2.1226e-05
SEMVOL	Brain	ENSSSCG00000016349	-2.34107	-4.22899	2.34741e-05
SEMVOL	Brain	ENSSSCG00000013613	-5.43421	4.2026	2.63867e-05
SEMVOL	Brain	ENSSSCG00000010972	-3.63152	4.13405	3.56427e-05
SEMVOL	Brain	ENSSSCG00000037439	-9.04975	3.93027	8.48507e-05
SEMVOL	Brain	ENSSSCG00000003747	4.36087	-3.86011	0.000113335
SEMVOL	Brain	ENSSSCG00000022380	-4.05729	3.74849	0.000177902
SEMVOL	Brain	ENSSSCG00000029070	-9.11778	-3.71462	0.000203507
SEMVOL	Cartilage	ENSSSCG00000001057	-6.09804	-3.40157	0.000669997
SEMVOL	Cartilage	ENSSSCG00000002016	-16.0766	3.38353	0.000715609
SEMVOL	Cartilage	ENSSSCG00000012055	3.59011	3.24826	0.00116111
SEMVOL	Colon	ENSSSCG00000005502	1.0337	7.35833	1.86225e-13
SEMVOL	Colon	ENSSSCG00000014284	49.6857	-3.55325	0.000380503
SEMVOL	Duodenum	ENSSSCG00000013755	-55.2752	-3.94959	7.82847e-05
SEMVOL	Duodenum	ENSSSCG00000000952	-0.60793	-3.41249	0.00064372
SEMVOL	Duodenum	ENSSSCG00000001988	-0.0725524	-3.34406	0.000825613
SEMVOL	Duodenum	ENSSSCG00000013978	-132.938	3.23747	0.00120595
SEMVOL	Embryo	ENSSSCG00000011997	-3.9773	14.2324	5.76456e-46
SEMVOL	Embryo	ENSSSCG00000028759	-2.01545	-4.42027	9.85766e-06
SEMVOL	Embryo	ENSSSCG00000015102	35.5089	4.08358	4.43477e-05
SEMVOL	Fetal_thymus	ENSSSCG00000033919	-0.573066	-3.78687	0.000152558
SEMVOL	Fetal_thymus	ENSSSCG00000017641	24.7732	-3.65208	0.000260129
SEMVOL	Fetal_thymus	ENSSSCG00000021436	-1.53861	3.61154	0.000304378
SEMVOL	Frontal_cortex	ENSSSCG00000033780	536.02	3.70559	0.000210899
SEMVOL	Frontal_cortex	ENSSSCG00000001500	153.688	3.59645	0.000322589
SEMVOL	Frontal_cortex	ENSSSCG00000038231	13.2877	3.36833	0.000756243
SEMVOL	Heart	ENSSSCG00000005131	-6.92231	-9.48755	2.36536e-21
SEMVOL	Heart	ENSSSCG00000008694	-32.7091	-3.675	0.000237845
SEMVOL	Heart	ENSSSCG00000001549	-15.8709	-3.5839	0.000338507
SEMVOL	Heart	ENSSSCG00000028180	11.8517	3.45255	0.000555314
SEMVOL	Heart	ENSSSCG00000005949	-8.9413	-3.41415	0.000639808
SEMVOL	Heart	ENSSSCG00000010532	-3.72092	3.34804	0.000813842
SEMVOL	Hypothalamus	ENSSSCG00000001078	-0.626367	6.3999	1.55476e-10
SEMVOL	Hypothalamus	ENSSSCG00000014887	-132.508	-4.97366	6.57005e-07
SEMVOL	Hypothalamus	ENSSSCG00000004078	3.09673	4.80561	1.54281e-06
SEMVOL	Hypothalamus	ENSSSCG00000033006	2.29402	-4.25299	2.10936e-05
SEMVOL	Hypothalamus	ENSSSCG00000032505	-59.87	3.69229	0.000222246
SEMVOL	Hypothalamus	ENSSSCG00000002045	8.08811	3.67471	0.000238123
SEMVOL	Hypothalamus	ENSSSCG00000046588	-275.657	3.65616	0.000256021
SEMVOL	Hypothalamus	ENSSSCG00000014557	-17.8114	-3.55206	0.000382233
SEMVOL	Hypothalamus	ENSSSCG00000000926	2.18446	3.52268	0.000427206
SEMVOL	Ileum	ENSSSCG00000010655	4.70068	-8.82079	1.13656e-18
SEMVOL	Ileum	ENSSSCG00000031474	2.95221	5.43152	5.58756e-08
SEMVOL	Ileum	ENSSSCG00000001988	-5.18827	4.09767	4.17338e-05
SEMVOL	Ileum	ENSSSCG00000001994	4.08121	4.07401	4.6211e-05
SEMVOL	Ileum	ENSSSCG00000005502	-5.82701	-3.99979	6.33987e-05
SEMVOL	Ileum	ENSSSCG00000037597	-0.0249014	3.92385	8.71441e-05
SEMVOL	Ileum	ENSSSCG00000013551	-98.912	3.71335	0.000204534
SEMVOL	Ileum	ENSSSCG00000007860	1.22636	3.67797	0.000235095
SEMVOL	Ileum	ENSSSCG00000021739	-3.42619	3.5839	0.000338506
SEMVOL	Jejunum	ENSSSCG00000032141	0.543738	-4.13557	3.54078e-05
SEMVOL	Jejunum	ENSSSCG00000017006	-3.83394	3.9269	8.60465e-05
SEMVOL	Jejunum	ENSSSCG00000016928	197.952	3.64242	0.000270087
SEMVOL	Jejunum	ENSSSCG00000008724	-32.9924	-3.43757	0.000586949
SEMVOL	Kidney	ENSSSCG00000034860	2.12022	3.80292	0.000143
SEMVOL	Large_intestine	ENSSSCG00000008586	-1.11284	5.12847	2.92101e-07
SEMVOL	Large_intestine	ENSSSCG00000003218	0.639571	-4.49768	6.86977e-06
SEMVOL	Large_intestine	ENSSSCG00000014284	56.0755	-3.55325	0.000380503
SEMVOL	Liver	ENSSSCG00000032942	2.5198	-8.49211	2.02911e-17
SEMVOL	Liver	ENSSSCG00000005959	-13.1308	-7.48803	6.99176e-14
SEMVOL	Liver	ENSSSCG00000037865	-1.02596	-5.72398	1.04057e-08
SEMVOL	Liver	ENSSSCG00000025403	-6.12778	-4.71492	2.418e-06
SEMVOL	Liver	ENSSSCG00000003017	-5.34041	-4.55127	5.33243e-06
SEMVOL	Liver	ENSSSCG00000034216	15.0976	4.42801	9.51047e-06
SEMVOL	Liver	ENSSSCG00000039160	42.9415	-4.05658	4.97974e-05
SEMVOL	Liver	ENSSSCG00000001520	-44.7979	-3.99715	6.41093e-05
SEMVOL	Liver	ENSSSCG00000028794	9.05751	3.99537	6.45932e-05
SEMVOL	Liver	ENSSSCG00000005511	5.19747	-3.92641	8.62219e-05
SEMVOL	Liver	ENSSSCG00000000367	6.3639	3.90857	9.28431e-05
SEMVOL	Liver	ENSSSCG00000031757	-34.1735	3.71333	0.000204552
SEMVOL	Liver	ENSSSCG00000022178	-116.049	3.7132	0.000204655
SEMVOL	Lung	ENSSSCG00000009379	3.51355	5.20611	1.92844e-07
SEMVOL	Lung	ENSSSCG00000001554	5.26195	4.79227	1.64905e-06
SEMVOL	Lung	ENSSSCG00000003748	-4.57959	-4.48681	7.22987e-06
SEMVOL	Lung	ENSSSCG00000015120	-4.55051	-4.3958	1.10365e-05
SEMVOL	Lung	ENSSSCG00000034101	-21.4058	-4.01271	6.00255e-05
SEMVOL	Lung	ENSSSCG00000030149	-1.23646	-3.84912	0.000118545
SEMVOL	Lung	ENSSSCG00000001493	-2.41899	3.8278	0.000129291
SEMVOL	Lung	ENSSSCG00000038631	2.6315	3.77839	0.000157848
SEMVOL	Lung	ENSSSCG00000029649	-3.4533	-3.46284	0.000534505
SEMVOL	Lymph_node	ENSSSCG00000028149	0.648899	-4.20772	2.57958e-05
SEMVOL	Lymph_node	ENSSSCG00000025784	-0.367741	3.39641	0.000682756
SEMVOL	Lymph_node	ENSSSCG00000004464	33.1509	-3.23018	0.00123712
SEMVOL	Macrophage	ENSSSCG00000038772	-0.87553	3.8346	0.000125771
SEMVOL	Milk	ENSSSCG00000036758	3.03285	5.93179	2.99651e-09
SEMVOL	Milk	ENSSSCG00000002349	-8.3128	4.53756	5.69088e-06
SEMVOL	Milk	ENSSSCG00000033160	-0.964521	-4.41456	1.01217e-05
SEMVOL	Milk	ENSSSCG00000016772	-1.51215	4.05206	5.07676e-05
SEMVOL	Milk	ENSSSCG00000006236	3.68491	3.81755	0.000134783
SEMVOL	Milk	ENSSSCG00000034101	-38.1219	3.73592	0.00018703
SEMVOL	Morula	ENSSSCG00000024621	-1.06278	6.26901	3.63355e-10
SEMVOL	Morula	ENSSSCG00000021229	40.0962	3.87828	0.000105196
SEMVOL	Morula	ENSSSCG00000016934	-1.45827	-3.61228	0.00030352
SEMVOL	Muscle	ENSSSCG00000001554	-0.543235	7.78022	7.2401e-15
SEMVOL	Muscle	ENSSSCG00000032932	-22.0425	-6.6708	2.54412e-11
SEMVOL	Muscle	ENSSSCG00000002045	8.68969	-6.60437	3.99207e-11
SEMVOL	Muscle	ENSSSCG00000002007	-9.64834	-5.75005	8.92183e-09
SEMVOL	Muscle	ENSSSCG00000023665	-10.2873	-5.35193	8.70217e-08
SEMVOL	Muscle	ENSSSCG00000015108	2.92621	5.05006	4.41675e-07
SEMVOL	Muscle	ENSSSCG00000004983	-1.43318	4.98476	6.20382e-07
SEMVOL	Muscle	ENSSSCG00000023857	12.2524	4.97988	6.36222e-07
SEMVOL	Muscle	ENSSSCG00000036132	3.41746	4.93709	7.92988e-07
SEMVOL	Muscle	ENSSSCG00000000721	5.12084	4.70144	2.58332e-06
SEMVOL	Muscle	ENSSSCG00000034301	4.29869	4.58043	4.64026e-06
SEMVOL	Muscle	ENSSSCG00000036109	-3.29121	-4.31844	1.57136e-05
SEMVOL	Muscle	ENSSSCG00000029119	24.0149	4.30064	1.70304e-05
SEMVOL	Muscle	ENSSSCG00000028123	0.897758	4.219	2.45389e-05
SEMVOL	Muscle	ENSSSCG00000038718	8.02227	4.20212	2.64429e-05
SEMVOL	Muscle	ENSSSCG00000014557	-21.8447	4.16783	3.07512e-05
SEMVOL	Muscle	ENSSSCG00000010540	-48.7454	-4.03265	5.51521e-05
SEMVOL	Muscle	ENSSSCG00000008675	1.35788	-4.00459	6.21256e-05
SEMVOL	Muscle	ENSSSCG00000033324	-3.65029	-3.97744	6.96626e-05
SEMVOL	Muscle	ENSSSCG00000032235	-13.8889	-3.97707	6.97711e-05
SEMVOL	Muscle	ENSSSCG00000036244	-76.609	3.97336	7.08648e-05
SEMVOL	Muscle	ENSSSCG00000024618	2.28124	3.97128	7.14876e-05
SEMVOL	Muscle	ENSSSCG00000024361	-3.42588	3.96844	7.23461e-05
SEMVOL	Muscle	ENSSSCG00000010570	-25.1435	-3.95914	7.522e-05
SEMVOL	Muscle	ENSSSCG00000011913	-2.12751	-3.94673	7.92274e-05
SEMVOL	Muscle	ENSSSCG00000039074	7.16267	3.94246	8.06489e-05
SEMVOL	Muscle	ENSSSCG00000004293	24.7738	3.92846	8.54918e-05
SEMVOL	Muscle	ENSSSCG00000021718	13.9442	3.92738	8.58776e-05
SEMVOL	Muscle	ENSSSCG00000015543	2.98417	-3.92307	8.74278e-05
SEMVOL	Muscle	ENSSSCG00000032806	-6.33518	3.88089	0.000104077
SEMVOL	Muscle	ENSSSCG00000028943	-11.6976	3.8423	0.000121888
SEMVOL	Muscle	ENSSSCG00000002378	-10.2991	-3.83591	0.000125102
SEMVOL	Muscle	ENSSSCG00000031388	18.4204	3.82972	0.000128288
SEMVOL	Muscle	ENSSSCG00000032015	-17.1857	-3.81493	0.000136221
SEMVOL	Muscle	ENSSSCG00000038879	34.3445	3.78041	0.000156571
SEMVOL	Muscle	ENSSSCG00000023903	-1.53244	-3.77015	0.000163147
SEMVOL	Oocyte	ENSSSCG00000009959	0.661551	5.8759	4.2054e-09
SEMVOL	Oocyte	ENSSSCG00000000353	-1.06813	-4.03073	5.56049e-05
SEMVOL	Oocyte	ENSSSCG00000032506	-4.10033	3.85447	0.000115981
SEMVOL	Oocyte	ENSSSCG00000011760	-9.11748	3.76699	0.000165231
SEMVOL	Oocyte	ENSSSCG00000035876	2.71893	3.19844	0.00138173
SEMVOL	Ovary	ENSSSCG00000036804	1.27036	-4.46904	7.8572e-06
SEMVOL	Ovary	ENSSSCG00000001513	-0.837365	-4.44428	8.8187e-06
SEMVOL	Ovary	ENSSSCG00000027128	43.4519	4.00188	6.28399e-05
SEMVOL	Ovary	ENSSSCG00000016885	-5.88995	3.63692	0.00027592
SEMVOL	Ovary	ENSSSCG00000014892	-4.5461	-3.50166	0.000462368
SEMVOL	Pituitary	ENSSSCG00000040187	9.86174	-4.21187	2.53261e-05
SEMVOL	Pituitary	ENSSSCG00000037260	-17.7966	4.20454	2.61617e-05
SEMVOL	Pituitary	ENSSSCG00000010855	6.05694	3.92205	8.7797e-05
SEMVOL	Placenta	ENSSSCG00000042693	-0.384755	3.80264	0.000143161
SEMVOL	Small_intestine	ENSSSCG00000010853	5.58896	-6.18359	6.266e-10
SEMVOL	Small_intestine	ENSSSCG00000035747	-0.312225	-4.90696	9.25012e-07
SEMVOL	Small_intestine	ENSSSCG00000005284	10.2392	-4.4873	7.21316e-06
SEMVOL	Small_intestine	ENSSSCG00000001986	16.0902	3.89304	9.89963e-05
SEMVOL	Small_intestine	ENSSSCG00000022738	-15.8558	-3.81167	0.000138032
SEMVOL	Small_intestine	ENSSSCG00000034186	15.9885	-3.77833	0.000157886
SEMVOL	Small_intestine	ENSSSCG00000015053	2.48824	3.76496	0.000166576
SEMVOL	Small_intestine	ENSSSCG00000033006	9.06659	-3.73991	0.000184086
SEMVOL	Spleen	ENSSSCG00000022738	-14.4041	-3.97878	6.92707e-05
SEMVOL	Spleen	ENSSSCG00000002029	0.202482	3.37036	0.000750694
SEMVOL	Synovial_membrane	ENSSSCG00000004263	10.5172	11.0094	3.44333e-28
SEMVOL	Synovial_membrane	ENSSSCG00000003006	1.49654	5.47142	4.46435e-08
SEMVOL	Synovial_membrane	ENSSSCG00000001543	-1.55568	-4.57954	4.65993e-06
SEMVOL	Synovial_membrane	ENSSSCG00000021757	-5.20993	3.79024	0.0001505
SEMVOL	Synovial_membrane	ENSSSCG00000025499	132.452	3.70735	0.000209439
SEMVOL	Synovial_membrane	ENSSSCG00000040012	12.7912	3.65026	0.00026197
SEMVOL	Testis	ENSSSCG00000009489	-0.563373	-7.45515	8.97638e-14
SEMVOL	Testis	ENSSSCG00000031831	1.62928	5.32491	1.01004e-07
SEMVOL	Testis	ENSSSCG00000011997	4.60431	4.99201	5.97546e-07
SEMVOL	Testis	ENSSSCG00000016948	1.26576	4.66386	3.10334e-06
SEMVOL	Testis	ENSSSCG00000010876	-20.792	4.60537	4.11724e-06
SEMVOL	Testis	ENSSSCG00000040984	-0.602145	4.32661	1.51425e-05
SEMVOL	Testis	ENSSSCG00000001977	-5.79356	-4.22389	2.40117e-05
SEMVOL	Testis	ENSSSCG00000010855	16.8932	4.07259	4.64929e-05
SEMVOL	Testis	ENSSSCG00000002035	7.03486	3.99168	6.56069e-05
SEMVOL	Testis	ENSSSCG00000002007	-1.54255	3.96968	7.19696e-05
SEMVOL	Uterus	ENSSSCG00000034147	14.3989	6.31429	2.714e-10
SEMVOL	Uterus	ENSSSCG00000039200	0.92346	4.67302	2.96802e-06
SEMVOL	Uterus	ENSSSCG00000016247	2.7335	-4.14511	3.39658e-05
SEMVOL	Uterus	ENSSSCG00000008389	11.7409	-4.03169	5.53762e-05
SEMVOL	Uterus	ENSSSCG00000036331	0.0318914	-3.88392	0.000102786
SEMVOL	Uterus	ENSSSCG00000010882	-0.440985	3.85909	0.000113812
SEMVOL	Uterus	ENSSSCG00000036575	0.314957	3.7009	0.000214832
SPABR	Adipose	ENSSSCG00000024621	0.00380028	5.25831	1.45385e-07
SPABR	Adipose	ENSSSCG00000037369	0.00538741	4.67733	2.90633e-06
SPABR	Adipose	ENSSSCG00000021181	-0.00866459	4.1092	3.9704e-05
SPABR	Adipose	ENSSSCG00000009572	-0.0367519	-3.58586	0.000335967
SPABR	Blastocyst	ENSSSCG00000008601	0.0147986	-3.887	0.000101491
SPABR	Blastocyst	ENSSSCG00000040507	-0.0123538	-3.63682	0.000276022
SPABR	Blastocyst	ENSSSCG00000014047	-0.0215119	-3.44132	0.000578876
SPABR	Blastomere	ENSSSCG00000038562	0.0104217	3.21145	0.00132069
SPABR	Blood	ENSSSCG00000016664	0.00749606	6.13172	8.69313e-10
SPABR	Blood	ENSSSCG00000029119	0.00999252	-5.85384	4.80347e-09
SPABR	Blood	ENSSSCG00000014041	0.00538998	5.37501	7.65784e-08
SPABR	Blood	ENSSSCG00000016517	-0.000893338	-4.91822	8.73363e-07
SPABR	Blood	ENSSSCG00000013940	0.00860365	-4.5141	6.3585e-06
SPABR	Blood	ENSSSCG00000004209	-0.007133	4.4167	1.00218e-05
SPABR	Blood	ENSSSCG00000013830	0.00121676	-3.7518	0.000175571
SPABR	Blood	ENSSSCG00000037314	-0.00105797	-3.72589	0.000194629
SPABR	Blood	ENSSSCG00000015945	0.00539193	3.7166	0.000201924
SPABR	Brain	ENSSSCG00000004358	0.00851908	-4.9089	9.15879e-07
SPABR	Brain	ENSSSCG00000000925	-0.00541284	4.68616	2.7838e-06
SPABR	Brain	ENSSSCG00000002828	-0.00382404	4.66614	3.06916e-06
SPABR	Brain	ENSSSCG00000007565	-0.00219541	4.15422	3.26403e-05
SPABR	Brain	ENSSSCG00000036350	0.00333711	-3.89869	9.67137e-05
SPABR	Brain	ENSSSCG00000015772	-0.00134938	3.85155	0.000117373
SPABR	Cartilage	ENSSSCG00000023994	0.0168022	-3.56784	0.000359941
SPABR	Cartilage	ENSSSCG00000013722	-0.00126421	-3.13897	0.00169543
SPABR	Colon	ENSSSCG00000038757	-0.00154737	-4.21764	2.46875e-05
SPABR	Colon	ENSSSCG00000009290	-0.0223988	-3.72984	0.000191602
SPABR	Duodenum	ENSSSCG00000002243	-0.000574721	3.65769	0.000254494
SPABR	Embryo	ENSSSCG00000004834	-0.0330381	5.0441	4.55658e-07
SPABR	Embryo	ENSSSCG00000011361	-0.0176756	-3.54504	0.000392554
SPABR	Embryo	ENSSSCG00000035604	-0.0110172	-3.42023	0.000625685
SPABR	Frontal_cortex	ENSSSCG00000040103	0.00645854	3.64919	0.000263073
SPABR	Heart	ENSSSCG00000041931	0.000345244	-7.03919	1.93363e-12
SPABR	Heart	ENSSSCG00000044637	-0.0194382	-4.85777	1.18715e-06
SPABR	Hypothalamus	ENSSSCG00000006186	0.00097646	-3.51185	0.000445002
SPABR	Ileum	ENSSSCG00000035448	-0.00163449	4.53591	5.73553e-06
SPABR	Ileum	ENSSSCG00000008445	-0.00389592	-3.86539	0.000110911
SPABR	Ileum	ENSSSCG00000031856	0.00335788	3.68471	0.000228965
SPABR	Ileum	ENSSSCG00000011160	0.00307285	-3.55947	0.000371603
SPABR	Jejunum	ENSSSCG00000039159	-0.00144128	5.51289	3.52983e-08
SPABR	Jejunum	ENSSSCG00000032141	0.00232834	-4.9624	6.96287e-07
SPABR	Jejunum	ENSSSCG00000031557	0.00455278	-4.01878	5.85011e-05
SPABR	Jejunum	ENSSSCG00000034259	0.000436773	3.82406	0.000131274
SPABR	Jejunum	ENSSSCG00000009290	-0.0017486	3.70052	0.000215157
SPABR	Kidney	ENSSSCG00000000214	-0.0178297	-3.64051	0.000272101
SPABR	Kidney	ENSSSCG00000002988	-0.00111801	3.23976	0.00119631
SPABR	Kidney	ENSSSCG00000007563	-0.0133045	3.1976	0.00138577
SPABR	Liver	ENSSSCG00000037865	0.00261786	-5.02362	5.07053e-07
SPABR	Liver	ENSSSCG00000007952	-0.00750406	-4.21347	2.51475e-05
SPABR	Liver	ENSSSCG00000047476	0.00325642	4.03379	5.48853e-05
SPABR	Liver	ENSSSCG00000032942	-0.000731322	3.82139	0.000132702
SPABR	Liver	ENSSSCG00000005959	-0.00294974	3.75192	0.000175487
SPABR	Lung	ENSSSCG00000040272	-0.00582518	-10.5056	8.14286e-26
SPABR	Lung	ENSSSCG00000013768	-0.0201211	3.83662	0.000124739
SPABR	Lymph_node	ENSSSCG00000008646	0.000106896	4.74409	2.09445e-06
SPABR	Lymph_node	ENSSSCG00000007919	-0.013232	-3.41667	0.000633921
SPABR	Lymph_node	ENSSSCG00000031142	-0.00869633	-2.94946	0.00318334
SPABR	Macrophage	ENSSSCG00000016664	0.0027962	3.76755	0.000164856
SPABR	Macrophage	ENSSSCG00000036044	-0.000886121	3.48321	0.000495441
SPABR	Macrophage	ENSSSCG00000032225	0.000530005	-3.39377	0.00068938
SPABR	Milk	ENSSSCG00000016772	-7.99283e-05	-5.0621	4.14655e-07
SPABR	Milk	ENSSSCG00000015362	0.00209771	-3.8663	0.000110497
SPABR	Morula	ENSSSCG00000024621	-0.00129714	-6.10987	9.97093e-10
SPABR	Morula	ENSSSCG00000005001	-0.00308821	4.09973	4.13637e-05
SPABR	Morula	ENSSSCG00000021825	-0.000548384	-3.44767	0.000565452
SPABR	Morula	ENSSSCG00000014329	-0.016001	-3.08642	0.00202583
SPABR	Muscle	ENSSSCG00000039309	-0.00183	-5.44975	5.04401e-08
SPABR	Muscle	ENSSSCG00000013938	-0.0037164	-5.31829	1.04749e-07
SPABR	Muscle	ENSSSCG00000007492	-0.00047703	-5.06967	3.98499e-07
SPABR	Muscle	ENSSSCG00000042355	0.0149891	5.01497	5.30405e-07
SPABR	Muscle	ENSSSCG00000005006	0.00352194	4.96241	6.96243e-07
SPABR	Muscle	ENSSSCG00000016714	0.0139308	-4.7515	2.01915e-06
SPABR	Muscle	ENSSSCG00000007563	0.00821168	-4.53348	5.80193e-06
SPABR	Muscle	ENSSSCG00000032932	0.00382927	4.51269	6.40117e-06
SPABR	Muscle	ENSSSCG00000014348	0.0127599	4.49867	6.83798e-06
SPABR	Muscle	ENSSSCG00000014356	-0.00378811	4.23415	2.29421e-05
SPABR	Muscle	ENSSSCG00000029393	-0.0175546	4.14499	3.3983e-05
SPABR	Muscle	ENSSSCG00000003219	0.00853791	4.09524	4.21737e-05
SPABR	Muscle	ENSSSCG00000006968	0.00259358	4.08196	4.4658e-05
SPABR	Muscle	ENSSSCG00000022011	-0.0204621	-4.04405	5.25349e-05
SPABR	Muscle	ENSSSCG00000022538	0.00386589	4.03782	5.39508e-05
SPABR	Muscle	ENSSSCG00000038718	0.0131379	3.97768	6.95901e-05
SPABR	Muscle	ENSSSCG00000039763	-0.00480346	-3.82578	0.000130359
SPABR	Oocyte	ENSSSCG00000007490	0.00141936	-3.15763	0.00159056
SPABR	Ovary	ENSSSCG00000036804	-0.00268098	-3.72478	0.000195488
SPABR	Pituitary	ENSSSCG00000010552	-0.0138294	3.99563	6.45214e-05
SPABR	Pituitary	ENSSSCG00000049172	-0.041001	-3.59996	0.000318265
SPABR	Placenta	ENSSSCG00000026536	0.0147023	3.37748	0.000731528
SPABR	Small_intestine	ENSSSCG00000035747	-0.000393947	-5.82293	5.78252e-09
SPABR	Small_intestine	ENSSSCG00000015917	-0.00323406	-5.56782	2.57942e-08
SPABR	Small_intestine	ENSSSCG00000034211	0.00313844	3.86837	0.000109563
SPABR	Small_intestine	ENSSSCG00000014060	-0.0385	3.85528	0.000115598
SPABR	Small_intestine	ENSSSCG00000016772	-0.00410772	-3.73722	0.000186069
SPABR	Small_intestine	ENSSSCG00000000216	-0.0146471	-3.70122	0.000214568
SPABR	Small_intestine	ENSSSCG00000024313	0.00282671	-3.68779	0.000226213
SPABR	Small_intestine	ENSSSCG00000000892	0.00124913	-3.63097	0.00028236
SPABR	Spleen	ENSSSCG00000023653	-0.0016028	-3.92853	8.54649e-05
SPABR	Spleen	ENSSSCG00000040690	0.000654589	3.87158	0.000108134
SPABR	Synovial_membrane	ENSSSCG00000004263	-0.00883541	-4.59838	4.25779e-06
SPABR	Synovial_membrane	ENSSSCG00000022806	0.000622088	3.60801	0.000308553
SPABR	Synovial_membrane	ENSSSCG00000030497	-0.00735676	3.36083	0.000777087
SPABR	Testis	ENSSSCG00000009489	0.00281685	4.36505	1.27091e-05
SPABR	Testis	ENSSSCG00000021036	-0.00269479	-3.91298	9.11646e-05
SPABR	Testis	ENSSSCG00000010635	-0.0019685	3.87197	0.000107961
SPABR	Testis	ENSSSCG00000033266	0.00934227	3.77078	0.00016274
SPABR	Testis	ENSSSCG00000032978	0.00277756	-3.75342	0.000174437
SPABR	Uterus	ENSSSCG00000036331	-0.00147437	5.02373	5.06786e-07
SPABR	Uterus	ENSSSCG00000005191	0.000993445	4.33427	1.46242e-05
SPABR	Uterus	ENSSSCG00000016664	0.00708462	-3.78188	0.000155651
SPCON	Adipose	ENSSSCG00000008808	0.0230239	-4.36312	1.28221e-05
SPCON	Adipose	ENSSSCG00000008647	0.0300302	-4.35072	1.35694e-05
SPCON	Adipose	ENSSSCG00000008137	-0.012707	-4.31103	1.62496e-05
SPCON	Adipose	ENSSSCG00000029843	-0.105105	-3.77964	0.000157053
SPCON	Adipose	ENSSSCG00000011914	-0.063788	-3.77369	0.00016085
SPCON	Adipose	ENSSSCG00000041764	0.308784	3.72227	0.000197443
SPCON	Adipose	ENSSSCG00000008029	0.0803495	3.70074	0.000214973
SPCON	Artery	ENSSSCG00000008072	0.0270929	3.60356	0.000313887
SPCON	Artery	ENSSSCG00000009959	-0.0887211	-3.43621	0.000589924
SPCON	Blastocyst	ENSSSCG00000030578	0.034165	-4.3488	1.36884e-05
SPCON	Blastomere	ENSSSCG00000035037	11.0022	3.38915	0.000701097
SPCON	Blood	ENSSSCG00000008808	-0.167726	-9.24892	2.26776e-20
SPCON	Blood	ENSSSCG00000006267	-0.0627336	6.13954	8.27596e-10
SPCON	Blood	ENSSSCG00000008646	-0.221215	4.89879	9.64305e-07
SPCON	Blood	ENSSSCG00000030578	0.39709	-4.68716	2.77021e-06
SPCON	Blood	ENSSSCG00000028512	-0.00153982	4.48489	7.29531e-06
SPCON	Blood	ENSSSCG00000029119	-0.145442	4.48188	7.39895e-06
SPCON	Blood	ENSSSCG00000032852	0.0642705	4.13562	3.53996e-05
SPCON	Blood	ENSSSCG00000008383	-0.508626	4.09203	4.27619e-05
SPCON	Blood	ENSSSCG00000016517	-0.0261901	4.03366	5.49138e-05
SPCON	Blood	ENSSSCG00000010450	-0.0363011	-3.91642	8.98752e-05
SPCON	Blood	ENSSSCG00000041972	-0.179396	3.80449	0.000142097
SPCON	Blood	ENSSSCG00000016420	-0.507296	-3.79529	0.00014747
SPCON	Brain	ENSSSCG00000005131	0.0277418	-10.7844	4.07712e-27
SPCON	Brain	ENSSSCG00000000920	-0.790261	5.81302	6.13568e-09
SPCON	Brain	ENSSSCG00000028786	-0.304611	-5.19912	2.00233e-07
SPCON	Brain	ENSSSCG00000004358	0.51118	4.20569	2.6029e-05
SPCON	Brain	ENSSSCG00000030485	0.0735768	4.1413	3.45349e-05
SPCON	Brain	ENSSSCG00000035915	-0.115287	-4.11516	3.86917e-05
SPCON	Brain	ENSSSCG00000022192	-0.186393	-3.96855	7.23103e-05
SPCON	Brain	ENSSSCG00000017635	0.126862	3.80328	0.000142795
SPCON	Colon	ENSSSCG00000004149	0.0452671	-4.50609	6.60334e-06
SPCON	Colon	ENSSSCG00000005502	-0.030052	-4.14411	3.41134e-05
SPCON	Colon	ENSSSCG00000027324	0.137104	-3.66481	0.000247522
SPCON	Colon	ENSSSCG00000014567	0.200017	3.45727	0.000545677
SPCON	Duodenum	ENSSSCG00000000952	0.0974305	6.51342	7.34594e-11
SPCON	Duodenum	ENSSSCG00000044449	-24.3761	-3.51935	0.000432606
SPCON	Duodenum	ENSSSCG00000013978	2.86665	-3.44444	0.000572244
SPCON	Duodenum	ENSSSCG00000007941	-0.266939	-3.25378	0.00113882
SPCON	Duodenum	ENSSSCG00000013755	1.40989	3.25175	0.00114696
SPCON	Embryo	ENSSSCG00000011997	-0.157121	-8.21585	2.1066e-16
SPCON	Embryo	ENSSSCG00000036305	-0.106105	-4.2436	2.19966e-05
SPCON	Embryo	ENSSSCG00000033278	0.107902	-4.17412	2.99139e-05
SPCON	Embryo	ENSSSCG00000008443	-0.222889	3.94523	7.97221e-05
SPCON	Embryo	ENSSSCG00000004834	0.168247	3.65821	0.000253979
SPCON	Embryo	ENSSSCG00000015730	-0.120397	-3.34304	0.000828663
SPCON	Fetal_thymus	ENSSSCG00000021436	0.0219965	-5.24371	1.57379e-07
SPCON	Fetal_thymus	ENSSSCG00000000770	0.00532159	3.5074	0.000452502
SPCON	Frontal_cortex	ENSSSCG00000004140	0.312189	-4.18966	2.79373e-05
SPCON	Frontal_cortex	ENSSSCG00000004139	-0.109511	3.56558	0.000363059
SPCON	Heart	ENSSSCG00000005131	0.147076	6.93501	4.0618e-12
SPCON	Heart	ENSSSCG00000005103	0.158807	-4.77496	1.79747e-06
SPCON	Heart	ENSSSCG00000041931	-0.0658217	-3.92105	8.81624e-05
SPCON	Heart	ENSSSCG00000000510	0.0588852	-3.58728	0.000334145
SPCON	Hypothalamus	ENSSSCG00000031876	-0.024453	-5.00105	5.70203e-07
SPCON	Hypothalamus	ENSSSCG00000033006	-0.0069737	3.67469	0.00023814
SPCON	Ileum	ENSSSCG00000010655	-0.023062	10.2798	8.69494e-25
SPCON	Ileum	ENSSSCG00000031856	-0.301522	4.41843	9.94206e-06
SPCON	Ileum	ENSSSCG00000008648	0.0721183	4.41591	1.00586e-05
SPCON	Jejunum	ENSSSCG00000039169	-0.059125	4.0918	4.2804e-05
SPCON	Jejunum	ENSSSCG00000007940	0.605599	3.61221	0.000303597
SPCON	Liver	ENSSSCG00000029249	0.154924	6.00657	1.89494e-09
SPCON	Liver	ENSSSCG00000006040	0.0773525	-5.52696	3.25818e-08
SPCON	Liver	ENSSSCG00000008002	0.325798	4.93673	7.94439e-07
SPCON	Liver	ENSSSCG00000015299	-0.0597923	-4.76784	1.86209e-06
SPCON	Liver	ENSSSCG00000032942	-0.0793512	4.57179	4.83566e-06
SPCON	Liver	ENSSSCG00000007985	-0.275747	-4.4729	7.71675e-06
SPCON	Liver	ENSSSCG00000017741	-0.265621	-4.33969	1.42683e-05
SPCON	Liver	ENSSSCG00000035619	-0.0357305	4.07213	4.65851e-05
SPCON	Liver	ENSSSCG00000039562	-0.182551	3.8483	0.00011894
SPCON	Liver	ENSSSCG00000013573	-0.0290903	-3.74357	0.000181426
SPCON	Liver	ENSSSCG00000000640	0.0411388	-3.72113	0.000198336
SPCON	Lung	ENSSSCG00000040272	-0.195096	-17.938	5.95266e-72
SPCON	Lung	ENSSSCG00000037854	0.252231	4.17306	3.00535e-05
SPCON	Lung	ENSSSCG00000032714	-0.0624168	-3.6022	0.000315539
SPCON	Lung	ENSSSCG00000007864	-0.557099	-3.53519	0.000407478
SPCON	Lung	ENSSSCG00000022200	0.0177465	-3.47453	0.000511748
SPCON	Lymph_node	ENSSSCG00000008646	-0.0257187	6.66169	2.70695e-11
SPCON	Lymph_node	ENSSSCG00000005965	0.0662402	-4.73202	2.22294e-06
SPCON	Lymph_node	ENSSSCG00000017907	-0.364217	-3.30094	0.000963621
SPCON	Milk	ENSSSCG00000036758	-0.0760257	-7.63345	2.28553e-14
SPCON	Milk	ENSSSCG00000004140	0.0883763	5.37324	7.73335e-08
SPCON	Milk	ENSSSCG00000029249	0.0126336	-3.83256	0.000126816
SPCON	Morula	ENSSSCG00000005001	-0.241665	5.38681	7.17207e-08
SPCON	Morula	ENSSSCG00000016934	0.0947995	4.91705	8.78595e-07
SPCON	Morula	ENSSSCG00000035193	-0.834971	-2.96521	0.00302476
SPCON	Muscle	ENSSSCG00000005006	0.255399	9.71583	2.58145e-22
SPCON	Muscle	ENSSSCG00000032932	0.427769	8.37076	5.72496e-17
SPCON	Muscle	ENSSSCG00000023665	0.14932	5.84363	5.10766e-09
SPCON	Muscle	ENSSSCG00000038081	0.323452	5.82229	5.80472e-09
SPCON	Muscle	ENSSSCG00000007492	0.0535019	5.47256	4.43572e-08
SPCON	Muscle	ENSSSCG00000007866	0.1551	-5.37205	7.78464e-08
SPCON	Muscle	ENSSSCG00000012022	-2.36187	5.0536	4.33562e-07
SPCON	Muscle	ENSSSCG00000007952	-0.287766	-4.96572	6.8448e-07
SPCON	Muscle	ENSSSCG00000004983	0.181575	-4.49001	7.1219e-06
SPCON	Muscle	ENSSSCG00000022173	-0.16639	-4.35394	1.3371e-05
SPCON	Muscle	ENSSSCG00000023857	-0.315132	-4.30091	1.70099e-05
SPCON	Muscle	ENSSSCG00000011913	0.0899535	4.29937	1.71281e-05
SPCON	Muscle	ENSSSCG00000001053	0.0409387	-4.18329	2.87321e-05
SPCON	Muscle	ENSSSCG00000011137	0.0478308	-4.14767	3.35881e-05
SPCON	Muscle	ENSSSCG00000035193	-1.09245	-4.0685	4.73158e-05
SPCON	Muscle	ENSSSCG00000034301	-0.0835847	-4.05373	5.04067e-05
SPCON	Muscle	ENSSSCG00000032928	0.155386	4.02642	5.66335e-05
SPCON	Muscle	ENSSSCG00000009405	0.0815396	4.02263	5.75507e-05
SPCON	Muscle	ENSSSCG00000006032	0.0127075	3.91485	9.04613e-05
SPCON	Muscle	ENSSSCG00000010759	0.0857503	3.85403	0.000116191
SPCON	Muscle	ENSSSCG00000021414	0.0471112	3.85356	0.000116411
SPCON	Muscle	ENSSSCG00000008558	-0.419979	3.82281	0.000131941
SPCON	Muscle	ENSSSCG00000023604	-0.145277	-3.792	0.00014944
SPCON	Oocyte	ENSSSCG00000009959	-0.0204301	-4.55204	5.31275e-06
SPCON	Oocyte	ENSSSCG00000022630	0.134752	-3.5249	0.000423649
SPCON	Oocyte	ENSSSCG00000011076	-0.140234	3.3637	0.000769057
SPCON	Oocyte	ENSSSCG00000016620	0.0181458	-3.34502	0.000822771
SPCON	Oocyte	ENSSSCG00000010015	0.632835	3.2459	0.0011708
SPCON	Ovary	ENSSSCG00000001822	0.0541757	-4.5614	5.08131e-06
SPCON	Ovary	ENSSSCG00000035000	0.439129	4.3268	1.51293e-05
SPCON	Ovary	ENSSSCG00000004328	0.00590152	-3.83323	0.00012647
SPCON	Ovary	ENSSSCG00000008646	-0.454624	3.64912	0.000263137
SPCON	Pituitary	ENSSSCG00000028135	2.06503	-3.54572	0.000391542
SPCON	Placenta	ENSSSCG00000042693	0.0065484	8.9021	5.48018e-19
SPCON	Placenta	ENSSSCG00000002428	0.040655	3.84033	0.00012287
SPCON	Placenta	ENSSSCG00000022200	-0.304502	-3.82311	0.000131778
SPCON	Placenta	ENSSSCG00000011001	3.15072	-3.75434	0.000173799
SPCON	Placenta	ENSSSCG00000031072	0.317118	3.43215	0.000598816
SPCON	Placenta	ENSSSCG00000032786	0.0894064	-3.09993	0.00193569
SPCON	Small_intestine	ENSSSCG00000035863	0.138478	5.18175	2.19815e-07
SPCON	Small_intestine	ENSSSCG00000010853	-0.0662804	4.74449	2.09031e-06
SPCON	Small_intestine	ENSSSCG00000034592	-0.0429425	-3.94454	7.99517e-05
SPCON	Small_intestine	ENSSSCG00000021652	0.159613	3.901	9.57961e-05
SPCON	Small_intestine	ENSSSCG00000026453	-0.671778	-3.81339	0.000137076
SPCON	Small_intestine	ENSSSCG00000000114	0.181932	3.7965	0.000146755
SPCON	Small_intestine	ENSSSCG00000007860	0.212856	3.56791	0.000359842
SPCON	Spleen	ENSSSCG00000022738	0.382256	3.54506	0.00039253
SPCON	Spleen	ENSSSCG00000005004	-0.000410495	3.40489	0.000661902
SPCON	Spleen	ENSSSCG00000008385	-0.0384635	3.39497	0.000686372
SPCON	Synovial_membrane	ENSSSCG00000004263	-0.246928	-13.4979	1.60835e-41
SPCON	Synovial_membrane	ENSSSCG00000008808	0.0670128	-4.85453	1.20671e-06
SPCON	Synovial_membrane	ENSSSCG00000003063	0.101857	3.81012	0.0001389
SPCON	Synovial_membrane	ENSSSCG00000004565	0.171273	-3.75884	0.000170701
SPCON	Testis	ENSSSCG00000016948	-0.108883	-5.96094	2.50787e-09
SPCON	Testis	ENSSSCG00000032048	0.0583163	-5.65606	1.54885e-08
SPCON	Testis	ENSSSCG00000000860	-0.132801	5.28024	1.29013e-07
SPCON	Testis	ENSSSCG00000003377	0.071545	4.96826	6.75576e-07
SPCON	Testis	ENSSSCG00000016949	0.00959851	-4.50153	6.74663e-06
SPCON	Testis	ENSSSCG00000034704	-1.11697	4.24709	2.16568e-05
SPCON	Testis	ENSSSCG00000029494	-0.111316	-3.8007	0.000144287
SPCON	Testis	ENSSSCG00000032827	0.00196679	-3.64216	0.000270364
SPCON	Uterus	ENSSSCG00000005191	0.0140416	5.00638	5.54644e-07
SPCON	Uterus	ENSSSCG00000008389	-0.375479	4.89611	9.77505e-07
SPCON	Uterus	ENSSSCG00000034147	-0.158097	-4.65901	3.17737e-06
SPCON	Uterus	ENSSSCG00000008808	0.130285	-4.13787	3.50549e-05
SPCON	Uterus	ENSSSCG00000035018	-12.9017	-3.48955	0.000483834
SPMOT	Adipose	ENSSSCG00000024621	-0.000942562	-4.23121	2.3244e-05
SPMOT	Adipose	ENSSSCG00000037369	-0.00291206	-3.84785	0.000119161
SPMOT	Adipose	ENSSSCG00000010369	0.00144702	3.62618	0.000287641
SPMOT	Artery	ENSSSCG00000000800	0.00369854	4.86454	1.14723e-06
SPMOT	Blastomere	ENSSSCG00000014093	0.0157187	3.15178	0.00162277
SPMOT	Blood	ENSSSCG00000016517	-7.75502e-06	5.90871	3.44799e-09
SPMOT	Blood	ENSSSCG00000028512	0.00228796	4.19643	2.71151e-05
SPMOT	Blood	ENSSSCG00000024361	0.00509796	4.04592	5.2119e-05
SPMOT	Blood	ENSSSCG00000029119	-0.00407236	3.95875	7.53415e-05
SPMOT	Blood	ENSSSCG00000013508	-0.000713456	-3.94296	8.04833e-05
SPMOT	Blood	ENSSSCG00000028282	0.00261406	3.77843	0.000157818
SPMOT	Blood	ENSSSCG00000014041	-0.00015945	-3.75185	0.000175532
SPMOT	Blood	ENSSSCG00000006968	0.00801738	-3.74006	0.000183974
SPMOT	Brain	ENSSSCG00000005131	-0.000432768	5.61007	2.02247e-08
SPMOT	Brain	ENSSSCG00000028786	-0.00203036	-4.07358	4.62962e-05
SPMOT	Brain	ENSSSCG00000013510	0.00497944	-3.86132	0.000112774
SPMOT	Brain	ENSSSCG00000000784	-0.000302295	3.84375	0.00012117
SPMOT	Cartilage	ENSSSCG00000013318	-0.00121913	3.72163	0.000197944
SPMOT	Colon	ENSSSCG00000005502	-0.00109763	-4.69139	2.71355e-06
SPMOT	Colon	ENSSSCG00000027324	0.00549823	-3.96497	7.34066e-05
SPMOT	Duodenum	ENSSSCG00000009791	0.00168587	3.60486	0.000312317
SPMOT	Embryo	ENSSSCG00000011997	-0.0127016	10.689	1.14661e-26
SPMOT	Embryo	ENSSSCG00000035604	0.0148503	5.09425	3.50116e-07
SPMOT	Embryo	ENSSSCG00000025203	-0.0527008	-3.90828	9.2956e-05
SPMOT	Embryo	ENSSSCG00000008443	-0.00449162	3.6224	0.000291877
SPMOT	Fetal_thymus	ENSSSCG00000000784	0.000990952	5.8477	4.98402e-09
SPMOT	Frontal_cortex	ENSSSCG00000028341	-0.020553	-3.41072	0.000647912
SPMOT	Heart	ENSSSCG00000041931	0.00325375	18.6831	6.79902e-78
SPMOT	Heart	ENSSSCG00000005131	-0.000881323	-4.06376	4.82895e-05
SPMOT	Hypothalamus	ENSSSCG00000001078	-0.00136934	-5.28613	1.24929e-07
SPMOT	Ileum	ENSSSCG00000010655	-0.000429423	-4.06152	4.8755e-05
SPMOT	Ileum	ENSSSCG00000037639	-0.00494664	3.60099	0.000317011
SPMOT	Ileum	ENSSSCG00000035448	0.000806622	-3.46736	0.000525604
SPMOT	Jejunum	ENSSSCG00000039159	0.00168211	-5.85754	4.69784e-09
SPMOT	Kidney	ENSSSCG00000000214	0.0167644	3.39294	0.000691476
SPMOT	Kidney	ENSSSCG00000045726	-0.0141252	-3.14836	0.00164188
SPMOT	Large_intestine	ENSSSCG00000004272	-0.00140273	4.1333	3.57595e-05
SPMOT	Liver	ENSSSCG00000008119	0.00827873	-5.06847	4.01036e-07
SPMOT	Liver	ENSSSCG00000012997	0.100729	4.48599	7.25762e-06
SPMOT	Liver	ENSSSCG00000022324	-0.0026464	-4.44921	8.6187e-06
SPMOT	Liver	ENSSSCG00000037865	-0.00123446	4.30741	1.65181e-05
SPMOT	Liver	ENSSSCG00000004674	0.00103438	3.94111	8.11064e-05
[truncated: 49 more rows]

[truncated: 1 more sheets: Table S11]
